# Supplementary material for: Selectivity of tungsten mediated dinitrogen splitting vs. proton reduction
Source: Chem Sci. 2019 Sep 24;10(44):10275–82. doi: 10.1039/c9sc03779a (PMC6984443; doi:10.1039/c9sc03779a)
Supplement: Supplementary file 2 [file SC-010-C9SC03779A-s002.cif]

# Electronic Supplementary Material (ESI) for Chemical Science.
# This journal is © The Royal Society of Chemistry 2019

####################################################################### 
# 
# This file contains crystal structure data downloaded from the 
# Cambridge Structural Database (CSD) hosted by the Cambridge 
# Crystallographic Data Centre (CCDC).
# 
# Full information about CCDC data access policies and citation 
# guidelines are available at http://www.ccdc.cam.ac.uk/access/V1 
# 
# Audit and citation data items may have been added by the CCDC. 
# Please retain this information to preserve the provenance of 
# this file and to allow appropriate attribution of the data. 
# 
#######################################################################

data_I
_database_code_depnum_ccdc_archive 'CCDC 1943888'
loop_
_audit_author_name
_audit_author_address
'Christian Wuertele'
;Uni Goettingen
Germany
;
_audit_update_record             
;
2019-07-29 deposited with the CCDC.	2019-09-20 downloaded from the CCDC.
;
_chemical_name_systematic        ?
_chemical_name_common            BS-A-122
_chemical_formula_moiety         ?
_chemical_formula_sum            'C20 H44 Cl3 N P2 W'
_chemical_formula_iupac          ?
_chemical_formula_weight         650.70

_chemical_melting_point          ?

_space_group_crystal_system      orthorhombic
_space_group_name_H-M_alt        'P b c a'
_space_group_name_Hall           '-P 2ac 2ab'
loop_
_space_group_symop_operation_xyz
'x, y, z'
'-x+1/2, -y, z+1/2'
'-x, y+1/2, -z+1/2'
'x+1/2, -y+1/2, -z'
'-x, -y, -z'
'x-1/2, y, -z-1/2'
'x, -y-1/2, z-1/2'
'-x-1/2, y-1/2, z'

_cell_length_a                   13.1751(7)
_cell_length_b                   14.2709(8)
_cell_length_c                   28.3358(16)
_cell_angle_alpha                90
_cell_angle_beta                 90
_cell_angle_gamma                90
_cell_volume                     5327.7(5)
_cell_formula_units_Z            8
_cell_measurement_reflns_used    1522
_cell_measurement_theta_min      2.1029
_cell_measurement_theta_max      26.8395
_cell_measurement_temperature    100.(2)

_exptl_crystal_description       block
_exptl_crystal_colour            'clear light orange-yellow'
_exptl_crystal_size_max          0.185
_exptl_crystal_size_mid          0.129
_exptl_crystal_size_min          0.074
_exptl_crystal_density_diffrn    1.622
_exptl_crystal_density_meas      ?
_exptl_crystal_density_method    'not measured'
_exptl_crystal_F_000             2608

_exptl_absorpt_coefficient_mu    4.765
_exptl_absorpt_correction_type   multi-scan
_exptl_absorpt_process_details   'SADABS V2014/4 (Bruker AXS Inc.)'
_exptl_absorpt_correction_T_min  0.68
_exptl_absorpt_correction_T_max  0.75

_exptl_special_details           
;
;

_diffrn_ambient_temperature      100.(2)

_diffrn_source                   'microfucus sealed tube'
_diffrn_source_type              'INCOATEC microfocus sealed tube'

_diffrn_radiation_type           MoK\a
_diffrn_radiation_wavelength     0.71073
_diffrn_radiation_monochromator  'multilayer optics'

_diffrn_measurement_device_type  'Bruker D8 Venture CMOS'
_diffrn_measurement_method       'omega and phi scans'

_diffrn_detector_area_resol_mean 10.4167

_diffrn_reflns_number            213569
_diffrn_reflns_av_R_equivalents  0.1012
_diffrn_reflns_av_unetI/netI     0.0254
_diffrn_reflns_theta_min         2.11
_diffrn_reflns_theta_max         27.17
_diffrn_reflns_theta_full        27.17
_diffrn_measured_fraction_theta_max 0.999
_diffrn_measured_fraction_theta_full 0.999
_diffrn_reflns_limit_h_min       -16
_diffrn_reflns_limit_h_max       16
_diffrn_reflns_limit_k_min       -18
_diffrn_reflns_limit_k_max       18
_diffrn_reflns_limit_l_min       -36
_diffrn_reflns_limit_l_max       36

_refine_special_details          
;
;

_reflns_number_total             5908
_reflns_number_gt                4826
_reflns_threshold_expression     'I > 2\s(I)'

_refine_ls_structure_factor_coef Fsqd
_refine_ls_matrix_type           full
_refine_ls_R_factor_all          0.0451
_refine_ls_R_factor_gt           0.0291
_refine_ls_wR_factor_gt          0.0473
_refine_ls_wR_factor_ref         0.0507
_refine_ls_goodness_of_fit_ref   1.081
_refine_ls_restrained_S_all      1.081
_refine_ls_number_reflns         5908
_refine_ls_number_parameters     256
_refine_ls_number_restraints     0
_refine_ls_number_constraints    ?
_refine_ls_hydrogen_treatment    constr
_refine_ls_weighting_scheme      calc
_refine_ls_weighting_details     
'w=1/[\s^2^(Fo^2^)+(0.0120P)^2^+20.0559P] where P=(Fo^2^+2Fc^2^)/3'

_atom_sites_solution_hydrogens   geom
_atom_sites_solution_primary     ?
_atom_sites_solution_secondary   ?

_refine_ls_shift/su_max          0.002
_refine_ls_shift/su_mean         0.000
_refine_diff_density_max         1.018
_refine_diff_density_min         -1.379
_refine_ls_extinction_method     none
_refine_ls_extinction_coef       ?

loop_
_atom_type_symbol
_atom_type_description
_atom_type_scat_dispersion_real
_atom_type_scat_dispersion_imag
_atom_type_scat_source
C C 0.0033 0.0016 'International Tables Vol C Tables 4.2.6.8 and 6.1.1.4'
H H 0.0000 0.0000 'International Tables Vol C Tables 4.2.6.8 and 6.1.1.4'
N N 0.0061 0.0033 'International Tables Vol C Tables 4.2.6.8 and 6.1.1.4'
P P 0.1023 0.0942 'International Tables Vol C Tables 4.2.6.8 and 6.1.1.4'
Cl Cl 0.1484 0.1585 'International Tables Vol C Tables 4.2.6.8 and 6.1.1.4'
W W -0.8490 6.8722 'International Tables Vol C Tables 4.2.6.8 and 6.1.1.4'

_computing_data_collection       'Bruker Instrument Service v4.2.3'
_computing_cell_refinement       'APEX2 v2014.9-0 (Bruker AXS)'
_computing_data_reduction        'SAINT V8.34A (Bruker AXS Inc., 2013)'
_computing_structure_solution    'SHELXT-2014 (Sheldrick, 2014)'
_computing_structure_refinement  'SHELXL-2014/6 (Sheldrick, 2014)'
_computing_molecular_graphics    ?
_computing_publication_material  ?

loop_
_atom_site_type_symbol
_atom_site_label
_atom_site_fract_x
_atom_site_fract_y
_atom_site_fract_z
_atom_site_U_iso_or_equiv
_atom_site_adp_type
_atom_site_calc_flag
_atom_site_refinement_flags_adp
_atom_site_refinement_flags_occupancy
_atom_site_refinement_flags_posn
_atom_site_occupancy
_atom_site_disorder_assembly
_atom_site_disorder_group
C C1 0.3338(3) 0.4614(2) 0.39502(14) 0.0170(8) Uani d . . . 1 . .
H H1A 0.3916 0.4179 0.3992 0.02 Uiso calc U . R 1 . .
H H1B 0.2798 0.4273 0.3778 0.02 Uiso calc U . R 1 . .
C C2 0.2933(3) 0.4889(2) 0.44384(13) 0.0156(8) Uani d . . . 1 . .
H H2A 0.3457 0.4753 0.4679 0.019 Uiso calc U . R 1 . .
H H2B 0.2328 0.4505 0.4512 0.019 Uiso calc U . R 1 . .
C C3 0.1242(3) 0.6198(3) 0.42399(13) 0.0148(8) Uani d . . . 1 . .
C C4 0.0469(3) 0.5739(3) 0.45729(14) 0.0206(9) Uani d . . . 1 . .
H H4A -0.0195 0.5714 0.4418 0.031 Uiso calc U . R 1 . .
H H4B 0.0417 0.6109 0.4863 0.031 Uiso calc U . R 1 . .
H H4C 0.0692 0.5102 0.465 0.031 Uiso calc U . R 1 . .
C C5 0.1195(3) 0.5654(3) 0.37671(13) 0.0172(8) Uani d . . . 1 . .
H H5A 0.0514 0.5714 0.3631 0.026 Uiso calc U . R 1 . .
H H5B 0.1345 0.4991 0.3824 0.026 Uiso calc U . R 1 . .
H H5C 0.1695 0.5914 0.3547 0.026 Uiso calc U . R 1 . .
C C6 0.0918(3) 0.7221(2) 0.41531(15) 0.0209(8) Uani d . . . 1 . .
H H6A 0.143 0.7536 0.3958 0.031 Uiso calc U . R 1 . .
H H6B 0.0856 0.7547 0.4456 0.031 Uiso calc U . R 1 . .
H H6C 0.0263 0.7232 0.399 0.031 Uiso calc U . R 1 . .
C C7 0.2624(3) 0.6438(3) 0.51152(13) 0.0174(8) Uani d . . . 1 . .
C C8 0.3728(3) 0.6576(3) 0.52709(14) 0.0213(8) Uani d . . . 1 . .
H H8A 0.4099 0.5985 0.5237 0.032 Uiso calc U . R 1 . .
H H8B 0.3745 0.6775 0.5602 0.032 Uiso calc U . R 1 . .
H H8C 0.4048 0.7057 0.5074 0.032 Uiso calc U . R 1 . .
C C9 0.2165(3) 0.5669(3) 0.54283(14) 0.0254(9) Uani d . . . 1 . .
H H9A 0.1451 0.5577 0.5344 0.038 Uiso calc U . R 1 . .
H H9B 0.2213 0.5858 0.576 0.038 Uiso calc U . R 1 . .
H H9C 0.2539 0.5083 0.5381 0.038 Uiso calc U . R 1 . .
C C10 0.2065(3) 0.7364(3) 0.51969(15) 0.0253(9) Uani d . . . 1 . .
H H10A 0.2324 0.7838 0.4978 0.038 Uiso calc U . R 1 . .
H H10B 0.2177 0.7573 0.5522 0.038 Uiso calc U . R 1 . .
H H10C 0.1337 0.7273 0.5143 0.038 Uiso calc U . R 1 . .
C C11 0.3728(3) 0.5146(3) 0.31620(13) 0.0158(8) Uani d . . . 1 . .
H H11A 0.3029 0.5098 0.3036 0.019 Uiso calc U . R 1 . .
H H11B 0.4043 0.4518 0.3139 0.019 Uiso calc U . R 1 . .
C C12 0.4333(3) 0.5831(3) 0.28511(14) 0.0173(8) Uani d . . . 1 . .
H H12A 0.3857 0.6262 0.2691 0.021 Uiso calc U . R 1 . .
H H12B 0.4701 0.5473 0.2605 0.021 Uiso calc U . R 1 . .
C C13 0.6406(3) 0.5732(3) 0.32397(14) 0.0179(8) Uani d . . . 1 . .
C C14 0.7185(3) 0.6133(3) 0.35884(15) 0.0250(9) Uani d . . . 1 . .
H H14A 0.7745 0.5688 0.3627 0.038 Uiso calc U . R 1 . .
H H14B 0.6858 0.6242 0.3894 0.038 Uiso calc U . R 1 . .
H H14C 0.7451 0.6727 0.3466 0.038 Uiso calc U . R 1 . .
C C15 0.6063(3) 0.4764(3) 0.34225(14) 0.0206(8) Uani d . . . 1 . .
H H15A 0.563 0.4463 0.3186 0.031 Uiso calc U . R 1 . .
H H15B 0.568 0.4843 0.3716 0.031 Uiso calc U . R 1 . .
H H15C 0.666 0.4372 0.3482 0.031 Uiso calc U . R 1 . .
C C16 0.6908(3) 0.5569(3) 0.27581(15) 0.0259(10) Uani d . . . 1 . .
H H16A 0.6405 0.5323 0.2536 0.039 Uiso calc U . R 1 . .
H H16B 0.7463 0.5117 0.2792 0.039 Uiso calc U . R 1 . .
H H16C 0.7178 0.6163 0.2638 0.039 Uiso calc U . R 1 . .
C C17 0.5562(3) 0.7560(3) 0.28017(14) 0.0200(9) Uani d . . . 1 . .
C C18 0.5537(3) 0.7306(3) 0.22745(15) 0.0267(10) Uani d . . . 1 . .
H H18A 0.5755 0.7847 0.2087 0.04 Uiso calc U . R 1 . .
H H18B 0.4844 0.7132 0.2184 0.04 Uiso calc U . R 1 . .
H H18C 0.5995 0.6778 0.2215 0.04 Uiso calc U . R 1 . .
C C19 0.6601(3) 0.7976(3) 0.29309(17) 0.0307(11) Uani d . . . 1 . .
H H19A 0.7134 0.7514 0.2867 0.046 Uiso calc U . R 1 . .
H H19B 0.6609 0.8141 0.3267 0.046 Uiso calc U . R 1 . .
H H19C 0.6723 0.854 0.2742 0.046 Uiso calc U . R 1 . .
C C20 0.4776(3) 0.8344(3) 0.28804(16) 0.0291(10) Uani d . . . 1 . .
H H20A 0.498 0.8904 0.2704 0.044 Uiso calc U . R 1 . .
H H20B 0.4739 0.8494 0.3217 0.044 Uiso calc U . R 1 . .
H H20C 0.4109 0.8133 0.277 0.044 Uiso calc U . R 1 . .
N N1 0.3676(2) 0.54131(19) 0.36582(11) 0.0118(6) Uani d . . . 1 . .
P P1 0.25917(7) 0.61346(6) 0.44681(3) 0.01160(19) Uani d . . . 1 . .
P P2 0.52499(7) 0.65198(6) 0.31966(3) 0.01339(19) Uani d . . . 1 . .
Cl Cl1 0.28629(7) 0.73990(6) 0.33778(3) 0.01563(18) Uani d . . . 1 . .
Cl Cl2 0.44117(8) 0.81652(6) 0.42237(3) 0.0196(2) Uani d . . . 1 . .
Cl Cl3 0.52502(7) 0.59831(6) 0.44288(3) 0.01564(19) Uani d . . . 1 . .
W W1 0.40229(2) 0.66366(2) 0.39071(2) 0.00999(4) Uani d . . . 1 . .

loop_
_atom_site_aniso_label
_atom_site_aniso_U_11
_atom_site_aniso_U_22
_atom_site_aniso_U_33
_atom_site_aniso_U_12
_atom_site_aniso_U_13
_atom_site_aniso_U_23
C1 0.023(2) 0.0051(16) 0.023(2) -0.0031(14) 0.0010(18) 0.0016(16)
C2 0.0189(19) 0.0080(17) 0.020(2) 0.0013(15) -0.0008(16) 0.0038(15)
C3 0.0104(19) 0.0160(18) 0.018(2) -0.0014(14) 0.0010(15) 0.0025(16)
C4 0.018(2) 0.0167(19) 0.027(2) -0.0054(16) 0.0063(18) 0.0012(17)
C5 0.018(2) 0.0145(18) 0.019(2) -0.0022(15) -0.0032(15) 0.0020(15)
C6 0.018(2) 0.0134(18) 0.031(2) 0.0043(17) 0.0046(19) 0.0052(16)
C7 0.023(2) 0.0154(19) 0.0142(18) -0.0027(16) 0.0021(16) -0.0010(15)
C8 0.021(2) 0.025(2) 0.0176(19) -0.0036(18) 0.0018(15) -0.0019(18)
C9 0.027(2) 0.028(2) 0.021(2) -0.0047(19) 0.0019(18) 0.0041(18)
C10 0.029(2) 0.022(2) 0.024(2) -0.0001(19) 0.0063(19) -0.0088(18)
C11 0.0184(19) 0.0117(17) 0.0173(19) -0.0023(15) 0.0005(15) -0.0034(15)
C12 0.019(2) 0.0130(18) 0.019(2) 0.0003(15) 0.0011(16) -0.0042(16)
C13 0.0156(19) 0.0172(19) 0.021(2) 0.0036(16) 0.0027(16) -0.0048(16)
C14 0.015(2) 0.029(2) 0.032(2) 0.0044(18) -0.0019(18) 0.0000(19)
C15 0.022(2) 0.0146(18) 0.025(2) 0.0058(17) 0.0002(18) -0.0005(16)
C16 0.024(2) 0.023(2) 0.031(2) 0.0074(18) 0.0096(19) -0.0013(19)
C17 0.022(2) 0.0141(19) 0.024(2) -0.0023(16) 0.0094(18) 0.0042(17)
C18 0.028(2) 0.026(2) 0.026(2) 0.0002(19) 0.0083(19) 0.0085(19)
C19 0.034(3) 0.018(2) 0.041(3) -0.0080(19) 0.008(2) 0.004(2)
C20 0.036(2) 0.017(2) 0.034(2) 0.005(2) 0.016(2) 0.010(2)
N1 0.0141(15) 0.0080(14) 0.0133(16) -0.0004(12) -0.0002(13) -0.0016(12)
P1 0.0134(5) 0.0055(4) 0.0158(5) -0.0011(4) 0.0023(4) 0.0006(4)
P2 0.0138(4) 0.0094(4) 0.0170(5) 0.0004(4) 0.0037(4) -0.0007(4)
Cl1 0.0157(4) 0.0119(4) 0.0193(5) 0.0013(3) -0.0008(4) 0.0040(3)
Cl2 0.0263(5) 0.0061(4) 0.0266(5) -0.0017(3) -0.0046(4) -0.0038(3)
Cl3 0.0148(4) 0.0135(4) 0.0186(5) 0.0023(3) -0.0021(4) -0.0007(4)
W1 0.01056(7) 0.00515(6) 0.01426(7) -0.00032(6) 0.00098(6) -0.00086(6)

_geom_special_details            
;
All esds (except the esd in the dihedral angle between two l.s. planes)
are estimated using the full covariance matrix.  The cell esds are taken
into account individually in the estimation of esds in distances, angles
and torsion angles; correlations between esds in cell parameters are only
used when they are defined by crystal symmetry.  An approximate (isotropic)
treatment of cell esds is used for estimating esds involving l.s. planes.
;

loop_
_geom_bond_atom_site_label_1
_geom_bond_atom_site_label_2
_geom_bond_site_symmetry_2
_geom_bond_distance
_geom_bond_publ_flag
C1 N1 . 1.477(4) ?
C1 C2 . 1.533(5) ?
C1 H1A . 0.99 ?
C1 H1B . 0.99 ?
C2 P1 . 1.836(3) ?
C2 H2A . 0.99 ?
C2 H2B . 0.99 ?
C3 C4 . 1.535(5) ?
C3 C6 . 1.542(5) ?
C3 C5 . 1.549(5) ?
C3 P1 . 1.894(4) ?
C4 H4A . 0.98 ?
C4 H4B . 0.98 ?
C4 H4C . 0.98 ?
C5 H5A . 0.98 ?
C5 H5B . 0.98 ?
C5 H5C . 0.98 ?
C6 H6A . 0.98 ?
C6 H6B . 0.98 ?
C6 H6C . 0.98 ?
C7 C10 . 1.530(5) ?
C7 C8 . 1.534(5) ?
C7 C9 . 1.535(5) ?
C7 P1 . 1.884(4) ?
C8 H8A . 0.98 ?
C8 H8B . 0.98 ?
C8 H8C . 0.98 ?
C9 H9A . 0.98 ?
C9 H9B . 0.98 ?
C9 H9C . 0.98 ?
C10 H10A . 0.98 ?
C10 H10B . 0.98 ?
C10 H10C . 0.98 ?
C11 N1 . 1.458(5) ?
C11 C12 . 1.538(5) ?
C11 H11A . 0.99 ?
C11 H11B . 0.99 ?
C12 P2 . 1.839(4) ?
C12 H12A . 0.99 ?
C12 H12B . 0.99 ?
C13 C16 . 1.534(5) ?
C13 C14 . 1.536(5) ?
C13 C15 . 1.542(5) ?
C13 P2 . 1.897(4) ?
C14 H14A . 0.98 ?
C14 H14B . 0.98 ?
C14 H14C . 0.98 ?
C15 H15A . 0.98 ?
C15 H15B . 0.98 ?
C15 H15C . 0.98 ?
C16 H16A . 0.98 ?
C16 H16B . 0.98 ?
C16 H16C . 0.98 ?
C17 C19 . 1.536(6) ?
C17 C18 . 1.538(6) ?
C17 C20 . 1.541(5) ?
C17 P2 . 1.904(4) ?
C18 H18A . 0.98 ?
C18 H18B . 0.98 ?
C18 H18C . 0.98 ?
C19 H19A . 0.98 ?
C19 H19B . 0.98 ?
C19 H19C . 0.98 ?
C20 H20A . 0.98 ?
C20 H20B . 0.98 ?
C20 H20C . 0.98 ?
N1 W1 . 1.938(3) ?
P1 W1 . 2.5683(9) ?
P2 W1 . 2.5873(9) ?
Cl1 W1 . 2.4020(9) ?
Cl2 W1 . 2.4137(9) ?
Cl3 W1 . 2.3811(9) ?

loop_
_geom_angle_atom_site_label_1
_geom_angle_atom_site_label_2
_geom_angle_atom_site_label_3
_geom_angle_site_symmetry_1
_geom_angle_site_symmetry_3
_geom_angle
_geom_angle_publ_flag
N1 C1 C2 . . 114.4(3) ?
N1 C1 H1A . . 108.7 ?
C2 C1 H1A . . 108.7 ?
N1 C1 H1B . . 108.7 ?
C2 C1 H1B . . 108.7 ?
H1A C1 H1B . . 107.6 ?
C1 C2 P1 . . 112.0(2) ?
C1 C2 H2A . . 109.2 ?
P1 C2 H2A . . 109.2 ?
C1 C2 H2B . . 109.2 ?
P1 C2 H2B . . 109.2 ?
H2A C2 H2B . . 107.9 ?
C4 C3 C6 . . 108.5(3) ?
C4 C3 C5 . . 106.9(3) ?
C6 C3 C5 . . 109.0(3) ?
C4 C3 P1 . . 113.1(3) ?
C6 C3 P1 . . 111.1(3) ?
C5 C3 P1 . . 108.0(2) ?
C3 C4 H4A . . 109.5 ?
C3 C4 H4B . . 109.5 ?
H4A C4 H4B . . 109.5 ?
C3 C4 H4C . . 109.5 ?
H4A C4 H4C . . 109.5 ?
H4B C4 H4C . . 109.5 ?
C3 C5 H5A . . 109.5 ?
C3 C5 H5B . . 109.5 ?
H5A C5 H5B . . 109.5 ?
C3 C5 H5C . . 109.5 ?
H5A C5 H5C . . 109.5 ?
H5B C5 H5C . . 109.5 ?
C3 C6 H6A . . 109.5 ?
C3 C6 H6B . . 109.5 ?
H6A C6 H6B . . 109.5 ?
C3 C6 H6C . . 109.5 ?
H6A C6 H6C . . 109.5 ?
H6B C6 H6C . . 109.5 ?
C10 C7 C8 . . 107.6(3) ?
C10 C7 C9 . . 109.9(3) ?
C8 C7 C9 . . 107.4(3) ?
C10 C7 P1 . . 109.6(3) ?
C8 C7 P1 . . 109.3(3) ?
C9 C7 P1 . . 112.9(3) ?
C7 C8 H8A . . 109.5 ?
C7 C8 H8B . . 109.5 ?
H8A C8 H8B . . 109.5 ?
C7 C8 H8C . . 109.5 ?
H8A C8 H8C . . 109.5 ?
H8B C8 H8C . . 109.5 ?
C7 C9 H9A . . 109.5 ?
C7 C9 H9B . . 109.5 ?
H9A C9 H9B . . 109.5 ?
C7 C9 H9C . . 109.5 ?
H9A C9 H9C . . 109.5 ?
H9B C9 H9C . . 109.5 ?
C7 C10 H10A . . 109.5 ?
C7 C10 H10B . . 109.5 ?
H10A C10 H10B . . 109.5 ?
C7 C10 H10C . . 109.5 ?
H10A C10 H10C . . 109.5 ?
H10B C10 H10C . . 109.5 ?
N1 C11 C12 . . 114.3(3) ?
N1 C11 H11A . . 108.7 ?
C12 C11 H11A . . 108.7 ?
N1 C11 H11B . . 108.7 ?
C12 C11 H11B . . 108.7 ?
H11A C11 H11B . . 107.6 ?
C11 C12 P2 . . 112.0(3) ?
C11 C12 H12A . . 109.2 ?
P2 C12 H12A . . 109.2 ?
C11 C12 H12B . . 109.2 ?
P2 C12 H12B . . 109.2 ?
H12A C12 H12B . . 107.9 ?
C16 C13 C14 . . 109.9(3) ?
C16 C13 C15 . . 106.8(3) ?
C14 C13 C15 . . 108.3(3) ?
C16 C13 P2 . . 112.3(3) ?
C14 C13 P2 . . 110.9(3) ?
C15 C13 P2 . . 108.5(3) ?
C13 C14 H14A . . 109.5 ?
C13 C14 H14B . . 109.5 ?
H14A C14 H14B . . 109.5 ?
C13 C14 H14C . . 109.5 ?
H14A C14 H14C . . 109.5 ?
H14B C14 H14C . . 109.5 ?
C13 C15 H15A . . 109.5 ?
C13 C15 H15B . . 109.5 ?
H15A C15 H15B . . 109.5 ?
C13 C15 H15C . . 109.5 ?
H15A C15 H15C . . 109.5 ?
H15B C15 H15C . . 109.5 ?
C13 C16 H16A . . 109.5 ?
C13 C16 H16B . . 109.5 ?
H16A C16 H16B . . 109.5 ?
C13 C16 H16C . . 109.5 ?
H16A C16 H16C . . 109.5 ?
H16B C16 H16C . . 109.5 ?
C19 C17 C18 . . 110.0(3) ?
C19 C17 C20 . . 106.5(3) ?
C18 C17 C20 . . 107.3(3) ?
C19 C17 P2 . . 110.7(3) ?
C18 C17 P2 . . 112.5(3) ?
C20 C17 P2 . . 109.6(3) ?
C17 C18 H18A . . 109.5 ?
C17 C18 H18B . . 109.5 ?
H18A C18 H18B . . 109.5 ?
C17 C18 H18C . . 109.5 ?
H18A C18 H18C . . 109.5 ?
H18B C18 H18C . . 109.5 ?
C17 C19 H19A . . 109.5 ?
C17 C19 H19B . . 109.5 ?
H19A C19 H19B . . 109.5 ?
C17 C19 H19C . . 109.5 ?
H19A C19 H19C . . 109.5 ?
H19B C19 H19C . . 109.5 ?
C17 C20 H20A . . 109.5 ?
C17 C20 H20B . . 109.5 ?
H20A C20 H20B . . 109.5 ?
C17 C20 H20C . . 109.5 ?
H20A C20 H20C . . 109.5 ?
H20B C20 H20C . . 109.5 ?
C11 N1 C1 . . 110.7(3) ?
C11 N1 W1 . . 125.1(2) ?
C1 N1 W1 . . 124.2(2) ?
C2 P1 C7 . . 105.17(17) ?
C2 P1 C3 . . 105.08(17) ?
C7 P1 C3 . . 110.02(17) ?
C2 P1 W1 . . 93.55(12) ?
C7 P1 W1 . . 121.45(12) ?
C3 P1 W1 . . 117.69(12) ?
C12 P2 C13 . . 104.14(17) ?
C12 P2 C17 . . 104.23(18) ?
C13 P2 C17 . . 109.06(18) ?
C12 P2 W1 . . 92.20(12) ?
C13 P2 W1 . . 119.31(13) ?
C17 P2 W1 . . 122.84(13) ?
N1 W1 Cl3 . . 91.91(9) ?
N1 W1 Cl1 . . 91.76(9) ?
Cl3 W1 Cl1 . . 175.71(3) ?
N1 W1 Cl2 . . 178.56(9) ?
Cl3 W1 Cl2 . . 88.81(3) ?
Cl1 W1 Cl2 . . 87.58(3) ?
N1 W1 P1 . . 78.50(9) ?
Cl3 W1 P1 . . 90.29(3) ?
Cl1 W1 P1 . . 92.62(3) ?
Cl2 W1 P1 . . 100.25(3) ?
N1 W1 P2 . . 78.83(9) ?
Cl3 W1 P2 . . 91.92(3) ?
Cl1 W1 P2 . . 86.61(3) ?
Cl2 W1 P2 . . 102.40(3) ?
P1 W1 P2 . . 157.28(3) ?

loop_
_geom_torsion_atom_site_label_1
_geom_torsion_atom_site_label_2
_geom_torsion_atom_site_label_3
_geom_torsion_atom_site_label_4
_geom_torsion_site_symmetry_1
_geom_torsion_site_symmetry_2
_geom_torsion_site_symmetry_3
_geom_torsion_site_symmetry_4
_geom_torsion
_geom_torsion_publ_flag
N1 C1 C2 P1 . . . . 18.2(4) ?
N1 C11 C12 P2 . . . . 23.4(4) ?
C12 C11 N1 C1 . . . . -164.5(3) ?
C12 C11 N1 W1 . . . . 14.4(4) ?
C2 C1 N1 C11 . . . . -161.3(3) ?
C2 C1 N1 W1 . . . . 19.7(4) ?
C1 C2 P1 C7 . . . . -158.1(3) ?
C1 C2 P1 C3 . . . . 85.7(3) ?
C1 C2 P1 W1 . . . . -34.2(3) ?
C10 C7 P1 C2 . . . . -163.8(3) ?
C8 C7 P1 C2 . . . . 78.5(3) ?
C9 C7 P1 C2 . . . . -41.0(3) ?
C10 C7 P1 C3 . . . . -51.2(3) ?
C8 C7 P1 C3 . . . . -168.8(3) ?
C9 C7 P1 C3 . . . . 71.7(3) ?
C10 C7 P1 W1 . . . . 92.2(3) ?
C8 C7 P1 W1 . . . . -25.4(3) ?
C9 C7 P1 W1 . . . . -144.9(2) ?
C4 C3 P1 C2 . . . . 68.6(3) ?
C6 C3 P1 C2 . . . . -169.1(3) ?
C5 C3 P1 C2 . . . . -49.6(3) ?
C4 C3 P1 C7 . . . . -44.2(3) ?
C6 C3 P1 C7 . . . . 78.2(3) ?
C5 C3 P1 C7 . . . . -162.4(2) ?
C4 C3 P1 W1 . . . . 170.9(2) ?
C6 C3 P1 W1 . . . . -66.7(3) ?
C5 C3 P1 W1 . . . . 52.7(3) ?
C11 C12 P2 C13 . . . . 84.3(3) ?
C11 C12 P2 C17 . . . . -161.4(3) ?
C11 C12 P2 W1 . . . . -36.7(3) ?
C16 C13 P2 C12 . . . . 66.1(3) ?
C14 C13 P2 C12 . . . . -170.6(3) ?
C15 C13 P2 C12 . . . . -51.7(3) ?
C16 C13 P2 C17 . . . . -44.7(3) ?
C14 C13 P2 C17 . . . . 78.6(3) ?
C15 C13 P2 C17 . . . . -162.5(3) ?
C16 C13 P2 W1 . . . . 166.9(2) ?
C14 C13 P2 W1 . . . . -69.8(3) ?
C15 C13 P2 W1 . . . . 49.0(3) ?

_shelx_res_file                  
;
TITL mo_CV_BS_260516_0m_a.res in Pbca
CELL  0.71073  13.1751  14.2709  28.3358   90.000   90.000   90.000
ZERR    8.000   0.0007   0.0008   0.0016    0.000    0.000    0.000
LATT  1
SYMM 1/2-X, -Y, 1/2+Z
SYMM -X, 1/2+Y, 1/2-Z
SYMM 1/2+X, 1/2-Y, -Z
SFAC C H N P CL W
UNIT 160 352 8 16 24 8
TEMP -173.150
L.S. 100
BOND $H
LIST 6
ACTA
CONF
FMAP 2
PLAN 5
WGHT    0.012000   20.055887
FVAR       0.16492
C1    1    0.333786    0.461429    0.395022    11.00000    0.02314    0.00506 =
         0.02272    0.00164    0.00104   -0.00310
AFIX  23
H1A   2    0.391562    0.417858    0.399200    11.00000   -1.20000
H1B   2    0.279818    0.427325    0.377818    11.00000   -1.20000
AFIX   0
C2    1    0.293306    0.488865    0.443838    11.00000    0.01894    0.00799 =
         0.01992    0.00378   -0.00077    0.00131
AFIX  23
H2A   2    0.345706    0.475253    0.467923    11.00000   -1.20000
H2B   2    0.232779    0.450453    0.451213    11.00000   -1.20000
AFIX   0
C3    1    0.124247    0.619751    0.423990    11.00000    0.01040    0.01599 =
         0.01811    0.00247    0.00097   -0.00137
C4    1    0.046921    0.573909    0.457294    11.00000    0.01825    0.01670 =
         0.02680    0.00123    0.00633   -0.00538
AFIX 137
H4A   2   -0.019538    0.571403    0.441812    11.00000   -1.50000
H4B   2    0.041733    0.610862    0.486344    11.00000   -1.50000
H4C   2    0.069202    0.510196    0.464986    11.00000   -1.50000
AFIX   0
C5    1    0.119466    0.565434    0.376705    11.00000    0.01794    0.01448 =
         0.01925    0.00203   -0.00319   -0.00218
AFIX 137
H5A   2    0.051372    0.571426    0.363118    11.00000   -1.50000
H5B   2    0.134477    0.499123    0.382369    11.00000   -1.50000
H5C   2    0.169524    0.591394    0.354717    11.00000   -1.50000
AFIX   0
C6    1    0.091828    0.722145    0.415312    11.00000    0.01838    0.01339 =
         0.03103    0.00519    0.00458    0.00429
AFIX 137
H6A   2    0.142991    0.753602    0.395838    11.00000   -1.50000
H6B   2    0.085608    0.754748    0.445613    11.00000   -1.50000
H6C   2    0.026282    0.723153    0.398969    11.00000   -1.50000
AFIX   0
C7    1    0.262355    0.643805    0.511519    11.00000    0.02263    0.01539 =
         0.01424   -0.00104    0.00210   -0.00267
C8    1    0.372849    0.657626    0.527090    11.00000    0.02099    0.02523 =
         0.01764   -0.00186    0.00185   -0.00363
AFIX 137
H8A   2    0.409894    0.598469    0.523656    11.00000   -1.50000
H8B   2    0.374484    0.677496    0.560187    11.00000   -1.50000
H8C   2    0.404763    0.705744    0.507375    11.00000   -1.50000
AFIX   0
C9    1    0.216521    0.566944    0.542833    11.00000    0.02745    0.02753 =
         0.02133    0.00412    0.00195   -0.00472
AFIX 137
H9A   2    0.145097    0.557652    0.534385    11.00000   -1.50000
H9B   2    0.221313    0.585781    0.576016    11.00000   -1.50000
H9C   2    0.253884    0.508315    0.538093    11.00000   -1.50000
AFIX   0
C10   1    0.206502    0.736405    0.519693    11.00000    0.02946    0.02231 =
         0.02416   -0.00880    0.00625   -0.00010
AFIX 137
H10A  2    0.232361    0.783836    0.497763    11.00000   -1.50000
H10B  2    0.217697    0.757347    0.552217    11.00000   -1.50000
H10C  2    0.133677    0.727336    0.514334    11.00000   -1.50000
AFIX   0
C11   1    0.372847    0.514622    0.316204    11.00000    0.01836    0.01171 =
         0.01731   -0.00344    0.00045   -0.00228
AFIX  23
H11A  2    0.302925    0.509795    0.303642    11.00000   -1.20000
H11B  2    0.404297    0.451787    0.313887    11.00000   -1.20000
AFIX   0
C12   1    0.433346    0.583085    0.285111    11.00000    0.01947    0.01296 =
         0.01943   -0.00415    0.00105    0.00025
AFIX  23
H12A  2    0.385658    0.626191    0.269057    11.00000   -1.20000
H12B  2    0.470097    0.547324    0.260529    11.00000   -1.20000
AFIX   0
C13   1    0.640592    0.573158    0.323974    11.00000    0.01562    0.01718 =
         0.02100   -0.00483    0.00267    0.00364
C14   1    0.718543    0.613337    0.358836    11.00000    0.01452    0.02900 =
         0.03160   -0.00003   -0.00185    0.00442
AFIX 137
H14A  2    0.774490    0.568755    0.362749    11.00000   -1.50000
H14B  2    0.685820    0.624176    0.389411    11.00000   -1.50000
H14C  2    0.745052    0.672713    0.346589    11.00000   -1.50000
AFIX   0
C15   1    0.606263    0.476406    0.342254    11.00000    0.02214    0.01463 =
         0.02490   -0.00049    0.00022    0.00581
AFIX 137
H15A  2    0.563005    0.446270    0.318563    11.00000   -1.50000
H15B  2    0.567996    0.484299    0.371643    11.00000   -1.50000
H15C  2    0.665977    0.437181    0.348168    11.00000   -1.50000
AFIX   0
C16   1    0.690843    0.556872    0.275815    11.00000    0.02368    0.02336 =
         0.03054   -0.00129    0.00958    0.00737
AFIX 137
H16A  2    0.640453    0.532274    0.253595    11.00000   -1.50000
H16B  2    0.746336    0.511655    0.279249    11.00000   -1.50000
H16C  2    0.717833    0.616284    0.263844    11.00000   -1.50000
AFIX   0
C17   1    0.556238    0.755995    0.280166    11.00000    0.02174    0.01412 =
         0.02423    0.00420    0.00940   -0.00232
C18   1    0.553668    0.730616    0.227445    11.00000    0.02815    0.02594 =
         0.02602    0.00850    0.00828    0.00020
AFIX 137
H18A  2    0.575521    0.784739    0.208741    11.00000   -1.50000
H18B  2    0.484385    0.713150    0.218443    11.00000   -1.50000
H18C  2    0.599458    0.677781    0.221549    11.00000   -1.50000
AFIX   0
C19   1    0.660095    0.797634    0.293086    11.00000    0.03362    0.01759 =
         0.04093    0.00384    0.00787   -0.00804
AFIX 137
H19A  2    0.713354    0.751409    0.286689    11.00000   -1.50000
H19B  2    0.660870    0.814079    0.326663    11.00000   -1.50000
H19C  2    0.672321    0.853978    0.274151    11.00000   -1.50000
AFIX   0
C20   1    0.477616    0.834412    0.288041    11.00000    0.03586    0.01748 =
         0.03406    0.00954    0.01631    0.00507
AFIX 137
H20A  2    0.498045    0.890380    0.270395    11.00000   -1.50000
H20B  2    0.473872    0.849389    0.321749    11.00000   -1.50000
H20C  2    0.410937    0.813330    0.276987    11.00000   -1.50000
AFIX   0
N1    3    0.367574    0.541312    0.365819    11.00000    0.01415    0.00797 =
         0.01332   -0.00163   -0.00019   -0.00045
P1    4    0.259166    0.613464    0.446811    11.00000    0.01344    0.00552 =
         0.01583    0.00057    0.00227   -0.00112
P2    4    0.524990    0.651984    0.319661    11.00000    0.01382    0.00937 =
         0.01697   -0.00070    0.00366    0.00039
CL1   5    0.286286    0.739902    0.337780    11.00000    0.01570    0.01192 =
         0.01927    0.00398   -0.00085    0.00126
CL2   5    0.441172    0.816524    0.422370    11.00000    0.02629    0.00608 =
         0.02658   -0.00379   -0.00462   -0.00173
CL3   5    0.525020    0.598308    0.442881    11.00000    0.01477    0.01354 =
         0.01862   -0.00071   -0.00214    0.00226
W1    6    0.402293    0.663662    0.390713    11.00000    0.01056    0.00515 =
         0.01426   -0.00086    0.00098   -0.00032
HKLF 4

REM  mo_CV_BS_260516_0m_a.res in Pbca
REM R1 =  0.0291 for    4826 Fo > 4sig(Fo)  and  0.0451 for all    5908 data
REM    256 parameters refined using      0 restraints

END

WGHT      0.0116     15.0605

REM Highest difference peak  1.018,  deepest hole -1.379,  1-sigma level  0.124
Q1    1   0.3855  0.6705  0.3608  11.00000  0.05    1.02
Q2    1   0.3808  0.6732  0.4211  11.00000  0.05    0.73
Q3    1   0.3969  0.8815  0.3306  11.00000  0.05    0.70
Q4    1   0.4300  0.6650  0.4213  11.00000  0.05    0.64
Q5    1   0.2232  0.6295  0.4212  11.00000  0.05    0.62
;
_shelx_res_checksum              46435
####################################################################### 
# 
# This file contains crystal structure data downloaded from the 
# Cambridge Structural Database (CSD) hosted by the Cambridge 
# Crystallographic Data Centre (CCDC).
# 
# Full information about CCDC data access policies and citation 
# guidelines are available at http://www.ccdc.cam.ac.uk/access/V1 
# 
# Audit and citation data items may have been added by the CCDC. 
# Please retain this information to preserve the provenance of 
# this file and to allow appropriate attribution of the data. 
# 
#######################################################################

data_CW_BS_170118_2
_database_code_depnum_ccdc_archive 'CCDC 1943890'
loop_
_audit_author_name
_audit_author_address
'Christian Wuertele'
;Uni Goettingen
Germany
;
_audit_update_record             
;
2019-07-29 deposited with the CCDC.	2019-09-20 downloaded from the CCDC.
;
_chemical_name_systematic        ?
_chemical_name_common            BS-C-116
_chemical_formula_moiety         ?
_chemical_formula_sum            'C47 H94 Cl2 F3 N4 O3 P4 S W2'
_chemical_formula_iupac          ?
_chemical_formula_weight         1414.80
_chemical_absolute_configuration ?

_chemical_melting_point          ?

_space_group_crystal_system      orthorhombic
_space_group_name_H-M_alt        'P n a 21'
_space_group_name_Hall           'P 2c -2n'
loop_
_space_group_symop_operation_xyz
'x, y, z'
'-x, -y, z+1/2'
'x+1/2, -y+1/2, z'
'-x+1/2, y+1/2, z+1/2'

_cell_length_a                   19.7515(9)
_cell_length_b                   13.2485(6)
_cell_length_c                   22.2689(10)
_cell_angle_alpha                90
_cell_angle_beta                 90
_cell_angle_gamma                90
_cell_volume                     5827.3(5)
_cell_formula_units_Z            4
_cell_measurement_reflns_used    9341
_cell_measurement_theta_min      2.2559
_cell_measurement_theta_max      27.4560
_cell_measurement_temperature    100.(2)

_exptl_crystal_description       Needle
_exptl_crystal_colour            'clear intense brown'
_exptl_crystal_size_max          0.370
_exptl_crystal_size_mid          0.096
_exptl_crystal_size_min          0.033
_exptl_crystal_density_diffrn    1.613
_exptl_crystal_density_meas      ?
_exptl_crystal_density_method    'not measured'
_exptl_crystal_F_000             2852

_exptl_absorpt_coefficient_mu    4.232
_exptl_absorpt_correction_type   'Numerical Mu From Formula'
_exptl_absorpt_process_details   
;
SADABS-2016/2 - Bruker AXS area detector scaling and absorption correction
;
_exptl_absorpt_correction_T_min  0.35
_exptl_absorpt_correction_T_max  0.87

_exptl_special_details           
;
;

_diffrn_ambient_temperature      100.(2)

_diffrn_source                   'microfucus sealed tube'
_diffrn_source_type              'INCOATEC microfocus sealed tube'

_diffrn_radiation_type           MoK\a
_diffrn_radiation_wavelength     0.71073
_diffrn_radiation_monochromator  'multilayer optics'

_diffrn_measurement_device_type  'Bruker D8 Venture CMOS'
_diffrn_measurement_method       'omega and phi scans'

_diffrn_detector_area_resol_mean 10.4167

_diffrn_reflns_number            175705
_diffrn_reflns_av_R_equivalents  0.1450
_diffrn_reflns_av_unetI/netI     0.0608
_diffrn_reflns_theta_min         2.26
_diffrn_reflns_theta_max         28.40
_diffrn_reflns_theta_full        28.40
_diffrn_measured_fraction_theta_max 0.994
_diffrn_measured_fraction_theta_full 0.994
_diffrn_reflns_limit_h_min       -26
_diffrn_reflns_limit_h_max       26
_diffrn_reflns_limit_k_min       -17
_diffrn_reflns_limit_k_max       17
_diffrn_reflns_limit_l_min       -29
_diffrn_reflns_limit_l_max       29

_refine_special_details          
;

Refined as a 2-component twin.
;

_reflns_number_total             14544
_reflns_number_gt                12528
_reflns_threshold_expression     'I > 2\s(I)'

_refine_ls_structure_factor_coef Fsqd
_refine_ls_matrix_type           full
_refine_ls_R_factor_all          0.0683
_refine_ls_R_factor_gt           0.0513
_refine_ls_wR_factor_gt          0.0968
_refine_ls_wR_factor_ref         0.1029
_refine_ls_goodness_of_fit_ref   1.081
_refine_ls_restrained_S_all      1.082
_refine_ls_number_reflns         14544
_refine_ls_number_parameters     651
_refine_ls_number_restraints     232
_refine_ls_number_constraints    ?
_refine_ls_hydrogen_treatment    constr
_refine_ls_weighting_scheme      calc
_refine_ls_weighting_details     
'w=1/[\s^2^(Fo^2^)+(0.0387P)^2^+33.6704P] where P=(Fo^2^+2Fc^2^)/3'

_atom_sites_solution_hydrogens   geom
_atom_sites_solution_primary     ?
_atom_sites_solution_secondary   ?

_refine_ls_shift/su_max          0.001
_refine_ls_shift/su_mean         0.000
_refine_diff_density_max         2.428
_refine_diff_density_min         -1.729
_refine_ls_extinction_method     none
_refine_ls_extinction_coef       ?
_refine_ls_abs_structure_details 
;

Flack x determined using 5071 quotients [(I+)-(I-)]/[(I+)+(I-)]
(Parsons, Flack and Wagner, Acta Cryst. B69 (2013) 249-259).
;
_refine_ls_abs_structure_Flack   -0.012(4)

loop_
_atom_type_symbol
_atom_type_description
_atom_type_scat_dispersion_real
_atom_type_scat_dispersion_imag
_atom_type_scat_source
C C 0.0033 0.0016 'International Tables Vol C Tables 4.2.6.8 and 6.1.1.4'
H H 0.0000 0.0000 'International Tables Vol C Tables 4.2.6.8 and 6.1.1.4'
Cl Cl 0.1484 0.1585 'International Tables Vol C Tables 4.2.6.8 and 6.1.1.4'
F F 0.0171 0.0103 'International Tables Vol C Tables 4.2.6.8 and 6.1.1.4'
N N 0.0061 0.0033 'International Tables Vol C Tables 4.2.6.8 and 6.1.1.4'
O O 0.0106 0.0060 'International Tables Vol C Tables 4.2.6.8 and 6.1.1.4'
P P 0.1023 0.0942 'International Tables Vol C Tables 4.2.6.8 and 6.1.1.4'
S S 0.1246 0.1234 'International Tables Vol C Tables 4.2.6.8 and 6.1.1.4'
W W -0.8490 6.8722 'International Tables Vol C Tables 4.2.6.8 and 6.1.1.4'

_computing_data_collection       'Bruker Instrument Service vV6.2.4'
_computing_cell_refinement       'SAINT V8.37A (Bruker AXS Inc., 2015)'
_computing_data_reduction        'SAINT V8.37A (Bruker AXS Inc., 2015)'
_computing_structure_solution    'SHELXT-2014 (Sheldrick, 2014)'
_computing_structure_refinement  'SHELXL-2014/7 (Sheldrick, 2014)'
_computing_molecular_graphics    'shelXle (C.B. Huebschle, rev 807)'
_computing_publication_material  ?

loop_
_atom_site_type_symbol
_atom_site_label
_atom_site_fract_x
_atom_site_fract_y
_atom_site_fract_z
_atom_site_U_iso_or_equiv
_atom_site_adp_type
_atom_site_calc_flag
_atom_site_refinement_flags_adp
_atom_site_refinement_flags_occupancy
_atom_site_refinement_flags_posn
_atom_site_occupancy
_atom_site_disorder_assembly
_atom_site_disorder_group
C C1 0.5606(7) 0.4249(10) 0.2913(6) 0.031(3) Uani d . . D 1.0 . .
H H1A 0.5587 0.4524 0.25 0.038 Uiso calc U . R 1.0 . .
H H1B 0.5224 0.3771 0.296 0.038 Uiso calc U . R 1.0 . .
C C2 0.6282(7) 0.3667(10) 0.2995(6) 0.028(3) Uani d . . . 1.0 . .
H H2A 0.6392 0.3288 0.2624 0.033 Uiso calc U . R 1.0 . .
H H2B 0.6242 0.3179 0.333 0.033 Uiso calc U . R 1.0 . .
C C3 0.7194(7) 0.5156(10) 0.2411(5) 0.027(3) Uani d . . . 1.0 . .
C C4 0.6687(7) 0.5973(10) 0.2239(6) 0.031(3) Uani d . . . 1.0 . .
H H4A 0.6782 0.621 0.1831 0.046 Uiso calc U . R 1.0 . .
H H4B 0.6725 0.6539 0.2521 0.046 Uiso calc U . R 1.0 . .
H H4C 0.6227 0.5696 0.2256 0.046 Uiso calc U . R 1.0 . .
C C5 0.7231(9) 0.4351(12) 0.1914(6) 0.045(4) Uani d . . . 1.0 . .
H H5A 0.7421 0.4651 0.1549 0.067 Uiso calc U . R 1.0 . .
H H5B 0.6774 0.4097 0.183 0.067 Uiso calc U . R 1.0 . .
H H5C 0.7519 0.3793 0.2047 0.067 Uiso calc U . R 1.0 . .
C C6 0.7883(7) 0.5660(11) 0.2440(7) 0.038(4) Uani d . . . 1.0 . .
H H6A 0.8234 0.5146 0.2499 0.057 Uiso calc U . R 1.0 . .
H H6B 0.7892 0.6137 0.2777 0.057 Uiso calc U . R 1.0 . .
H H6C 0.7968 0.6024 0.2064 0.057 Uiso calc U . R 1.0 . .
C C7 0.7664(6) 0.3870(10) 0.3506(6) 0.025(3) Uani d . . . 1.0 . .
C C8 0.7381(7) 0.3179(10) 0.3982(6) 0.031(3) Uani d . . . 1.0 . .
H H8A 0.7155 0.2606 0.379 0.046 Uiso calc U . R 1.0 . .
H H8B 0.7055 0.3551 0.4229 0.046 Uiso calc U . R 1.0 . .
H H8C 0.7751 0.2933 0.4236 0.046 Uiso calc U . R 1.0 . .
C C9 0.8132(7) 0.4637(11) 0.3820(9) 0.046(4) Uani d . . . 1.0 . .
H H9A 0.8477 0.4275 0.4051 0.07 Uiso calc U . R 1.0 . .
H H9B 0.7864 0.5062 0.409 0.07 Uiso calc U . R 1.0 . .
H H9C 0.8353 0.5061 0.3517 0.07 Uiso calc U . R 1.0 . .
C C10 0.8066(8) 0.3231(11) 0.3057(7) 0.042(4) Uani d . . . 1.0 . .
H H10A 0.8203 0.3653 0.2717 0.063 Uiso calc U . R 1.0 . .
H H10B 0.7783 0.2674 0.2913 0.063 Uiso calc U . R 1.0 . .
H H10C 0.847 0.2958 0.3255 0.063 Uiso calc U . R 1.0 . .
C C11 0.4810(6) 0.5351(11) 0.3363(6) 0.029(3) Uani d . . D 1.0 . .
H H11A 0.4535 0.4726 0.3348 0.035 Uiso calc U . R 1.0 . .
H H11B 0.47 0.5753 0.3001 0.035 Uiso calc U . R 1.0 . .
C C12 0.4605(6) 0.5957(10) 0.3920(7) 0.031(3) Uani d . . . 1.0 . .
H H12A 0.4542 0.5498 0.4267 0.038 Uiso calc U . R 1.0 . .
H H12B 0.4173 0.6315 0.3846 0.038 Uiso calc U . R 1.0 . .
C C13 0.5149(7) 0.7973(10) 0.3549(6) 0.029(3) Uani d . . . 1.0 . .
C C14 0.4395(7) 0.8205(12) 0.3455(7) 0.039(4) Uani d . . . 1.0 . .
H H14A 0.4348 0.8813 0.3208 0.058 Uiso calc U . R 1.0 . .
H H14B 0.4179 0.8316 0.3846 0.058 Uiso calc U . R 1.0 . .
H H14C 0.4178 0.7634 0.3253 0.058 Uiso calc U . R 1.0 . .
C C15 0.5528(8) 0.8894(10) 0.3775(7) 0.040(3) Uani d . . . 1.0 . .
H H15A 0.5995 0.8706 0.3873 0.06 Uiso calc U . R 1.0 . .
H H15B 0.5304 0.9157 0.4135 0.06 Uiso calc U . R 1.0 . .
H H15C 0.5531 0.9415 0.3462 0.06 Uiso calc U . R 1.0 . .
C C16 0.5464(7) 0.7686(11) 0.2944(6) 0.035(3) Uani d . . . 1.0 . .
H H16A 0.5254 0.7064 0.2796 0.052 Uiso calc U . R 1.0 . .
H H16B 0.5951 0.758 0.2994 0.052 Uiso calc U . R 1.0 . .
H H16C 0.5387 0.8232 0.2655 0.052 Uiso calc U . R 1.0 . .
C C17 0.5135(7) 0.7245(12) 0.4879(6) 0.036(4) Uani d . . . 1.0 . .
C C18 0.5782(8) 0.7780(11) 0.5107(6) 0.037(3) Uani d . . . 1.0 . .
H H18A 0.618 0.7373 0.5004 0.056 Uiso calc U . R 1.0 . .
H H18B 0.5757 0.7861 0.5544 0.056 Uiso calc U . R 1.0 . .
H H18C 0.582 0.8445 0.4917 0.056 Uiso calc U . R 1.0 . .
C C19 0.5046(8) 0.6305(11) 0.5258(6) 0.041(4) Uani d . . . 1.0 . .
H H19A 0.4629 0.5957 0.514 0.061 Uiso calc U . R 1.0 . .
H H19B 0.5018 0.6495 0.5683 0.061 Uiso calc U . R 1.0 . .
H H19C 0.5434 0.5854 0.5198 0.061 Uiso calc U . R 1.0 . .
C C20 0.4527(8) 0.7924(13) 0.4975(7) 0.044(4) Uani d . . . 1.0 . .
H H20A 0.4604 0.8572 0.4775 0.065 Uiso calc U . R 1.0 . .
H H20B 0.4461 0.8035 0.5406 0.065 Uiso calc U . R 1.0 . .
H H20C 0.4123 0.7601 0.4807 0.065 Uiso calc U . R 1.0 . .
C C21 0.5788(8) 0.5331(12) 0.6665(6) 0.048(4) Uani d . . D 1.0 . .
H H21A 0.5792 0.5093 0.7087 0.057 Uiso calc U . R 1.0 . .
H H21B 0.5398 0.5795 0.6625 0.057 Uiso calc U . R 1.0 . .
C C22 0.6442(8) 0.5968(13) 0.6570(7) 0.042(4) Uani d . . . 1.0 . .
H H22A 0.6568 0.6324 0.6945 0.051 Uiso calc U . R 1.0 . .
H H22B 0.6373 0.6474 0.6249 0.051 Uiso calc U . R 1.0 . .
C C23 0.7753(7) 0.5845(9) 0.5974(6) 0.029(3) Uani d . . . 1.0 . .
C C24 0.7437(8) 0.6489(12) 0.5492(6) 0.039(4) Uani d . . . 1.0 . .
H H24A 0.7792 0.6852 0.5274 0.058 Uiso calc U . R 1.0 . .
H H24B 0.7126 0.6975 0.5676 0.058 Uiso calc U . R 1.0 . .
H H24C 0.7187 0.6057 0.5212 0.058 Uiso calc U . R 1.0 . .
C C25 0.8161(8) 0.6515(12) 0.6392(7) 0.040(4) Uani d . . . 1.0 . .
H H25A 0.8497 0.6893 0.6159 0.06 Uiso calc U . R 1.0 . .
H H25B 0.8392 0.6097 0.6691 0.06 Uiso calc U . R 1.0 . .
H H25C 0.7857 0.6989 0.6595 0.06 Uiso calc U . R 1.0 . .
C C26 0.8239(7) 0.5107(11) 0.5630(8) 0.044(4) Uani d . . . 1.0 . .
H H26A 0.7976 0.4698 0.5348 0.066 Uiso calc U . R 1.0 . .
H H26B 0.8467 0.4665 0.5918 0.066 Uiso calc U . R 1.0 . .
H H26C 0.8578 0.5499 0.5408 0.066 Uiso calc U . R 1.0 . .
C C27 0.7430(7) 0.4533(10) 0.7090(6) 0.031(3) Uani d . . . 1.0 . .
C C28 0.7488(10) 0.5394(13) 0.7578(8) 0.055(5) Uani d . . . 1.0 . .
H H28A 0.7751 0.5957 0.7414 0.082 Uiso calc U . R 1.0 . .
H H28B 0.7715 0.5128 0.7936 0.082 Uiso calc U . R 1.0 . .
H H28C 0.7034 0.563 0.7686 0.082 Uiso calc U . R 1.0 . .
C C29 0.8132(7) 0.4075(13) 0.7026(9) 0.052(5) Uani d . . . 1.0 . .
H H29A 0.8141 0.3624 0.6677 0.078 Uiso calc U . R 1.0 . .
H H29B 0.8243 0.3692 0.7389 0.078 Uiso calc U . R 1.0 . .
H H29C 0.8465 0.4615 0.697 0.078 Uiso calc U . R 1.0 . .
C C30 0.6965(9) 0.3699(13) 0.7303(7) 0.047(4) Uani d . . . 1.0 . .
H H30A 0.6512 0.3974 0.7374 0.07 Uiso calc U . R 1.0 . .
H H30B 0.7142 0.3414 0.7678 0.07 Uiso calc U . R 1.0 . .
H H30C 0.6942 0.3169 0.6997 0.07 Uiso calc U . R 1.0 . .
C C31 0.4978(7) 0.4168(14) 0.6299(7) 0.049(4) Uani d . . D 1.0 . .
H H33A 0.4684 0.4774 0.6301 0.059 Uiso calc U . R 1.0 . .
H H33B 0.489 0.3791 0.6674 0.059 Uiso calc U . R 1.0 . .
C C32 0.4781(7) 0.3514(13) 0.5775(8) 0.051(4) Uani d . . . 1.0 . .
H H32A 0.4654 0.3949 0.5431 0.061 Uiso calc U . R 1.0 . .
H H32B 0.4381 0.3104 0.5885 0.061 Uiso calc U . R 1.0 . .
C C33 0.5291(8) 0.2229(11) 0.4775(6) 0.047(4) Uani d . . D 1.0 . .
C C34 0.4648(10) 0.1590(17) 0.4722(9) 0.074(7) Uani d . . D 1.0 . .
H H34A 0.4269 0.1947 0.4912 0.112 Uiso calc U . R 1.0 . .
H H34B 0.4717 0.0941 0.4923 0.112 Uiso calc U . R 1.0 . .
H H34C 0.4545 0.1475 0.4297 0.112 Uiso calc U . R 1.0 . .
C C35 0.5935(9) 0.1696(15) 0.4541(9) 0.064(5) Uani d . . D 1.0 . .
H H35A 0.5954 0.1008 0.4702 0.095 Uiso calc U . R 1.0 . .
H H35B 0.6336 0.2072 0.4671 0.095 Uiso calc U . R 1.0 . .
H H35C 0.5922 0.167 0.4101 0.095 Uiso calc U . R 1.0 . .
C C36 0.5146(9) 0.3151(12) 0.4388(8) 0.058(5) Uani d . . D 1.0 . .
H H36A 0.5507 0.365 0.4444 0.086 Uiso calc U . R 1.0 . .
H H36B 0.4712 0.3447 0.4506 0.086 Uiso calc U . R 1.0 . .
H H36C 0.5127 0.295 0.3965 0.086 Uiso calc U . R 1.0 . .
C C37 0.5416(9) 0.1631(13) 0.6110(8) 0.067(6) Uani d . . D 1.0 . .
C C38 0.4699(9) 0.1310(15) 0.6281(10) 0.066(4) Uani d . . D 1.0 . .
H H38A 0.4415 0.1911 0.6333 0.098 Uiso calc U . R 1.0 . .
H H38B 0.4712 0.0928 0.6658 0.098 Uiso calc U . R 1.0 . .
H H38C 0.4509 0.0885 0.5962 0.098 Uiso calc U . R 1.0 . .
C C39 0.5765(8) 0.1954(14) 0.6687(7) 0.052(5) Uani d . . D 1.0 . .
H H39A 0.6249 0.2055 0.6609 0.079 Uiso calc U . R 1.0 . .
H H39B 0.5707 0.1428 0.6992 0.079 Uiso calc U . R 1.0 . .
H H39C 0.5565 0.2586 0.683 0.079 Uiso calc U . R 1.0 . .
C C41 0.8177(8) 1.0866(6) 0.4784(5) 0.081(7) Uani d . . G 1.0 . .
H H41 0.833 1.1545 0.4814 0.097 Uiso calc U . R 1.0 . .
C C43 0.7943(7) 1.0497(7) 0.4238(4) 0.069(6) Uani d . . G 1.0 . .
H H43 0.7936 1.0923 0.3895 0.082 Uiso calc U . R 1.0 . .
C C42 0.7720(7) 0.9505(8) 0.4194(4) 0.045(4) Uani d . . G 1.0 . .
H H42 0.756 0.9253 0.3821 0.054 Uiso calc U . R 1.0 . .
C C44 0.7731(7) 0.8882(6) 0.4696(4) 0.062(6) Uani d . . G 1.0 . .
H H44 0.7579 0.8204 0.4666 0.074 Uiso calc U . R 1.0 . .
C C45 0.7965(7) 0.9251(7) 0.5242(4) 0.048(4) Uani d . . G 1.0 . .
H H45 0.7973 0.8825 0.5585 0.058 Uiso calc U . R 1.0 . .
C C46 0.8188(8) 1.0243(8) 0.5286(4) 0.072(7) Uani d . . G 1.0 . .
H H46 0.8349 1.0496 0.5659 0.087 Uiso calc U . R 1.0 . .
Cl Cl1 0.70272(14) 0.7059(2) 0.37220(12) 0.0225(6) Uani d U . . 1.0 . .
Cl Cl2 0.72648(19) 0.2609(3) 0.58133(18) 0.0383(8) Uani d U . . 1.0 . .
F F3 0.4674(6) 0.7406(8) 0.6853(5) 0.058(3) Uani d U . . 1.0 . .
N N1 0.5523(5) 0.5077(8) 0.3341(4) 0.022(2) Uani d U . D 1.0 . .
N N2 0.5654(6) 0.4481(7) 0.6298(6) 0.035(3) Uani d U . D 1.0 . .
N N3 0.6393(5) 0.5116(7) 0.4538(4) 0.0164(18) Uani d U . . 1.0 . .
N N4 0.6424(5) 0.4569(8) 0.5003(5) 0.024(2) Uani d U . . 1.0 . .
P P1 0.69508(15) 0.4588(2) 0.31566(13) 0.0173(6) Uani d U . . 1.0 . .
P P2 0.52767(16) 0.6865(3) 0.40812(15) 0.0241(7) Uani d U . . 1.0 . .
P P3 0.71154(18) 0.5046(3) 0.63508(15) 0.0306(8) Uani d U . . 1.0 . .
P P4 0.54959(18) 0.2648(3) 0.55431(18) 0.0365(10) Uani d U . . 1.0 . .
S S1 0.4935(2) 0.8847(3) 0.76217(18) 0.0389(8) Uani d U . . 1.0 . .
W W1 0.62521(2) 0.57102(3) 0.38316(2) 0.01413(9) Uani d U . . 1.0 . .
W W2 0.63947(2) 0.39123(3) 0.57170(2) 0.01921(10) Uani d U . . 1.0 . .
C C40 0.5843(10) 0.0725(12) 0.5898(9) 0.066(4) Uani d . . D 1.0 . .
H H40A 0.5632 0.0421 0.5543 0.098 Uiso calc U . R 1.0 . .
H H40B 0.5868 0.0222 0.6221 0.098 Uiso calc U . R 1.0 . .
H H40C 0.6301 0.0955 0.5797 0.098 Uiso calc U . R 1.0 . .
C C47 0.5061(11) 0.8185(14) 0.6914(9) 0.026(3) Uani d U P . 0.673(11) A 1
F F1 0.5675(8) 0.7947(12) 0.6815(8) 0.055(4) Uani d U P . 0.673(11) A 1
F F2 0.4851(7) 0.8779(9) 0.6454(5) 0.038(3) Uani d U P . 0.673(11) A 1
O O1 0.5364(8) 0.9699(11) 0.7576(6) 0.037(3) Uani d U P . 0.673(11) A 1
O O2 0.5160(8) 0.8101(12) 0.8050(6) 0.033(3) Uani d U P . 0.673(11) A 1
O O3 0.4238(8) 0.9019(16) 0.7637(8) 0.050(4) Uani d U P . 0.673(11) A 1
C C47A 0.534(2) 0.799(3) 0.7149(18) 0.026(3) Uani d U P . 0.327(11) A 2
F F1A 0.5842(16) 0.852(3) 0.6829(15) 0.052(7) Uani d U P . 0.327(11) A 2
F F2A 0.5582(16) 0.728(2) 0.7481(15) 0.056(7) Uani d U P . 0.327(11) A 2
O O1A 0.4648(16) 0.970(2) 0.7299(14) 0.040(6) Uani d U P . 0.327(11) A 2
O O2A 0.5367(17) 0.927(2) 0.8019(15) 0.042(7) Uani d U P . 0.327(11) A 2
O O3A 0.441(2) 0.845(3) 0.7895(16) 0.043(7) Uani d U P . 0.327(11) A 2

loop_
_atom_site_aniso_label
_atom_site_aniso_U_11
_atom_site_aniso_U_22
_atom_site_aniso_U_33
_atom_site_aniso_U_12
_atom_site_aniso_U_13
_atom_site_aniso_U_23
C1 0.032(7) 0.035(8) 0.027(7) -0.012(6) -0.002(5) -0.007(6)
C2 0.034(7) 0.020(6) 0.029(7) -0.005(5) 0.000(6) -0.012(5)
C3 0.043(8) 0.027(7) 0.011(6) 0.000(6) 0.011(5) 0.002(5)
C4 0.037(7) 0.032(8) 0.024(7) 0.003(6) -0.001(6) 0.012(6)
C5 0.088(12) 0.036(8) 0.011(6) 0.018(9) 0.006(7) 0.002(6)
C6 0.038(8) 0.030(8) 0.047(9) -0.002(6) 0.018(7) 0.014(7)
C7 0.020(6) 0.027(7) 0.029(7) 0.008(5) 0.001(5) -0.002(5)
C8 0.044(8) 0.025(7) 0.024(7) 0.016(6) 0.001(5) 0.010(5)
C9 0.035(7) 0.047(8) 0.057(9) 0.014(6) -0.023(9) -0.017(10)
C10 0.051(9) 0.024(7) 0.052(10) 0.015(7) 0.002(8) -0.004(7)
C11 0.013(6) 0.037(8) 0.037(8) -0.003(5) -0.006(5) -0.004(6)
C12 0.025(6) 0.034(7) 0.035(8) 0.000(5) 0.003(6) -0.004(6)
C13 0.046(8) 0.024(7) 0.016(6) 0.012(6) -0.006(6) 0.008(5)
C14 0.026(7) 0.046(9) 0.044(9) 0.016(6) -0.007(6) 0.012(7)
C15 0.053(8) 0.034(7) 0.033(8) 0.005(6) -0.001(7) 0.003(8)
C16 0.035(8) 0.043(9) 0.026(7) 0.022(6) 0.005(6) 0.008(6)
C17 0.039(8) 0.045(9) 0.024(7) 0.027(7) 0.007(6) 0.001(6)
C18 0.057(9) 0.034(8) 0.021(7) 0.018(7) -0.009(6) -0.003(6)
C19 0.062(10) 0.041(9) 0.019(7) 0.019(7) 0.014(7) 0.009(6)
C20 0.042(9) 0.057(10) 0.031(8) 0.027(8) 0.000(6) -0.007(7)
C21 0.038(8) 0.068(11) 0.037(8) 0.025(8) 0.019(7) 0.028(8)
C22 0.055(10) 0.044(9) 0.027(8) 0.017(7) 0.004(7) 0.004(7)
C23 0.041(8) 0.017(7) 0.028(7) -0.007(5) -0.003(6) 0.008(5)
C24 0.045(9) 0.038(9) 0.033(8) -0.014(7) -0.008(6) 0.007(6)
C25 0.043(9) 0.044(9) 0.034(8) -0.017(7) -0.017(7) 0.002(7)
C26 0.028(7) 0.049(9) 0.054(11) -0.003(6) 0.009(7) 0.007(8)
C27 0.045(8) 0.029(8) 0.018(6) 0.002(6) -0.007(6) 0.003(5)
C28 0.085(13) 0.046(10) 0.033(9) -0.006(9) -0.009(9) 0.011(8)
C29 0.027(7) 0.057(11) 0.073(12) -0.004(7) -0.027(8) 0.027(9)
C30 0.056(10) 0.056(11) 0.029(8) -0.002(8) -0.001(7) 0.022(8)
C31 0.028(7) 0.080(13) 0.040(9) 0.005(8) 0.005(6) 0.011(9)
C32 0.046(8) 0.070(11) 0.037(9) -0.019(8) -0.012(8) 0.024(9)
C33 0.062(11) 0.054(10) 0.027(8) -0.030(9) -0.008(7) 0.006(7)
C34 0.079(14) 0.084(16) 0.061(13) -0.060(13) -0.007(11) 0.010(11)
C35 0.068(13) 0.060(13) 0.062(13) -0.024(10) 0.001(10) 0.001(10)
C36 0.061(11) 0.047(10) 0.064(12) -0.037(9) -0.029(9) 0.017(9)
C37 0.084(14) 0.043(11) 0.074(14) -0.031(10) 0.033(11) 0.012(10)
C38 0.074(9) 0.052(8) 0.071(10) -0.012(7) -0.001(7) 0.034(7)
C39 0.042(9) 0.069(12) 0.046(10) -0.002(8) 0.008(8) 0.033(9)
C41 0.12(2) 0.036(11) 0.085(16) -0.015(11) -0.038(15) 0.001(10)
C43 0.13(2) 0.040(11) 0.033(9) 0.014(11) -0.016(11) 0.000(8)
C42 0.081(12) 0.033(9) 0.020(7) 0.001(8) -0.013(7) -0.001(6)
C44 0.124(18) 0.025(8) 0.036(9) -0.025(10) -0.020(10) 0.000(7)
C45 0.088(13) 0.035(9) 0.022(7) -0.013(9) -0.008(8) 0.013(6)
C46 0.15(2) 0.040(10) 0.029(9) -0.023(12) -0.009(11) 0.011(8)
Cl1 0.0305(14) 0.0152(13) 0.0217(16) -0.0053(10) 0.0021(11) 0.0009(11)
Cl2 0.0483(19) 0.0301(17) 0.037(2) 0.0027(14) 0.0022(16) 0.0052(15)
F3 0.076(6) 0.050(5) 0.048(6) -0.006(4) -0.009(5) -0.015(4)
N1 0.021(5) 0.030(6) 0.015(5) -0.001(4) -0.002(4) 0.002(4)
N2 0.043(6) 0.012(5) 0.050(6) 0.007(4) -0.035(5) -0.001(4)
N3 0.019(5) 0.014(4) 0.016(4) -0.003(3) -0.005(3) 0.001(3)
N4 0.034(6) 0.019(5) 0.020(4) -0.011(4) -0.008(4) 0.007(3)
P1 0.0233(15) 0.0129(14) 0.0155(14) -0.0013(11) -0.0018(11) 0.0004(11)
P2 0.0250(16) 0.0271(17) 0.0203(15) 0.0090(13) -0.0006(12) 0.0051(13)
P3 0.0265(17) 0.046(2) 0.0196(16) -0.0071(15) -0.0029(13) 0.0134(15)
P4 0.0247(17) 0.042(2) 0.043(2) -0.0170(15) -0.0078(14) 0.0284(17)
S1 0.045(2) 0.038(2) 0.0340(18) -0.0030(16) -0.0005(16) -0.0038(16)
W1 0.01542(16) 0.01458(18) 0.01239(17) 0.00015(16) -0.00045(19) 0.00257(19)
W2 0.0241(2) 0.0186(2) 0.01502(19) -0.00185(17) 0.0025(2) 0.0065(2)
C40 0.074(9) 0.052(8) 0.071(10) -0.012(7) -0.001(7) 0.034(7)
C47 0.045(6) 0.018(5) 0.015(5) -0.003(4) 0.009(4) -0.004(4)
F1 0.059(7) 0.042(8) 0.065(10) 0.002(6) -0.003(6) -0.020(7)
F2 0.058(7) 0.036(6) 0.021(5) -0.004(5) -0.003(5) 0.001(4)
O1 0.057(8) 0.030(6) 0.022(7) -0.010(6) -0.002(6) 0.000(5)
O2 0.036(8) 0.038(7) 0.025(6) -0.012(6) -0.001(5) 0.004(5)
O3 0.037(6) 0.077(12) 0.037(9) 0.007(6) -0.006(5) -0.027(8)
C47A 0.045(6) 0.018(5) 0.015(5) -0.003(4) 0.009(4) -0.004(4)
F1A 0.055(12) 0.046(13) 0.055(15) 0.001(10) 0.017(10) 0.011(11)
F2A 0.058(13) 0.040(10) 0.070(13) -0.012(8) -0.006(10) 0.013(9)
O1A 0.048(14) 0.035(10) 0.039(12) -0.002(9) -0.005(10) -0.002(8)
O2A 0.050(11) 0.040(13) 0.036(11) 0.004(9) -0.003(9) -0.016(10)
O3A 0.049(10) 0.038(14) 0.041(14) -0.004(9) 0.011(9) -0.001(10)

_geom_special_details            
;

All esds (except the esd in the dihedral angle between two l.s. planes)
are estimated using the full covariance matrix.  The cell esds are taken
into account individually in the estimation of esds in distances, angles
and torsion angles; correlations between esds in cell parameters are only
used when they are defined by crystal symmetry.  An approximate (isotropic)
treatment of cell esds is used for estimating esds involving l.s. planes.
;

loop_
_geom_bond_atom_site_label_1
_geom_bond_atom_site_label_2
_geom_bond_site_symmetry_2
_geom_bond_distance
_geom_bond_publ_flag
C1 N1 . 1.463(13) ?
C1 C2 . 1.553(19) ?
C1 H1A . 0.99 ?
C1 H1B . 0.99 ?
C2 P1 . 1.835(13) ?
C2 H2A . 0.99 ?
C2 H2B . 0.99 ?
C3 C6 . 1.517(19) ?
C3 C4 . 1.524(18) ?
C3 C5 . 1.537(18) ?
C3 P1 . 1.886(12) ?
C4 H4A . 0.98 ?
C4 H4B . 0.98 ?
C4 H4C . 0.98 ?
C5 H5A . 0.98 ?
C5 H5B . 0.98 ?
C5 H5C . 0.98 ?
C6 H6A . 0.98 ?
C6 H6B . 0.98 ?
C6 H6C . 0.98 ?
C7 C8 . 1.507(18) ?
C7 C10 . 1.532(18) ?
C7 C9 . 1.542(19) ?
C7 P1 . 1.869(12) ?
C8 H8A . 0.98 ?
C8 H8B . 0.98 ?
C8 H8C . 0.98 ?
C9 H9A . 0.98 ?
C9 H9B . 0.98 ?
C9 H9C . 0.98 ?
C10 H10A . 0.98 ?
C10 H10B . 0.98 ?
C10 H10C . 0.98 ?
C11 N1 . 1.456(13) ?
C11 C12 . 1.533(18) ?
C11 H11A . 0.99 ?
C11 H11B . 0.99 ?
C12 P2 . 1.827(13) ?
C12 H12A . 0.99 ?
C12 H12B . 0.99 ?
C13 C15 . 1.52(2) ?
C13 C16 . 1.532(18) ?
C13 C14 . 1.535(19) ?
C13 P2 . 1.903(13) ?
C14 H14A . 0.98 ?
C14 H14B . 0.98 ?
C14 H14C . 0.98 ?
C15 H15A . 0.98 ?
C15 H15B . 0.98 ?
C15 H15C . 0.98 ?
C16 H16A . 0.98 ?
C16 H16B . 0.98 ?
C16 H16C . 0.98 ?
C17 C20 . 1.516(18) ?
C17 C19 . 1.52(2) ?
C17 C18 . 1.55(2) ?
C17 P2 . 1.867(14) ?
C18 H18A . 0.98 ?
C18 H18B . 0.98 ?
C18 H18C . 0.98 ?
C19 H19A . 0.98 ?
C19 H19B . 0.98 ?
C19 H19C . 0.98 ?
C20 H20A . 0.98 ?
C20 H20B . 0.98 ?
C20 H20C . 0.98 ?
C21 N2 . 1.416(16) ?
C21 C22 . 1.56(2) ?
C21 H21A . 0.99 ?
C21 H21B . 0.99 ?
C22 P3 . 1.871(15) ?
C22 H22A . 0.99 ?
C22 H22B . 0.99 ?
C23 C24 . 1.506(18) ?
C23 C25 . 1.517(18) ?
C23 C26 . 1.57(2) ?
C23 P3 . 1.848(13) ?
C24 H24A . 0.98 ?
C24 H24B . 0.98 ?
C24 H24C . 0.98 ?
C25 H25A . 0.98 ?
C25 H25B . 0.98 ?
C25 H25C . 0.98 ?
C26 H26A . 0.98 ?
C26 H26B . 0.98 ?
C26 H26C . 0.98 ?
C27 C30 . 1.51(2) ?
C27 C29 . 1.52(2) ?
C27 C28 . 1.58(2) ?
C27 P3 . 1.886(13) ?
C28 H28A . 0.98 ?
C28 H28B . 0.98 ?
C28 H28C . 0.98 ?
C29 H29A . 0.98 ?
C29 H29B . 0.98 ?
C29 H29C . 0.98 ?
C30 H30A . 0.98 ?
C30 H30B . 0.98 ?
C30 H30C . 0.98 ?
C31 N2 . 1.399(15) ?
C31 C32 . 1.50(2) ?
C31 H33A . 0.99 ?
C31 H33B . 0.99 ?
C32 P4 . 1.891(18) ?
C32 H32A . 0.99 ?
C32 H32B . 0.99 ?
C33 C36 . 1.523(16) ?
C33 C34 . 1.531(16) ?
C33 C35 . 1.545(17) ?
C33 P4 . 1.843(15) ?
C34 H34A . 0.98 ?
C34 H34B . 0.98 ?
C34 H34C . 0.98 ?
C35 H35A . 0.98 ?
C35 H35B . 0.98 ?
C35 H35C . 0.98 ?
C36 H36A . 0.98 ?
C36 H36B . 0.98 ?
C36 H36C . 0.98 ?
C37 C39 . 1.519(18) ?
C37 C38 . 1.527(17) ?
C37 C40 . 1.541(18) ?
C37 P4 . 1.854(18) ?
C38 H38A . 0.98 ?
C38 H38B . 0.98 ?
C38 H38C . 0.98 ?
C39 H39A . 0.98 ?
C39 H39B . 0.98 ?
C39 H39C . 0.98 ?
C41 C43 . 1.39 ?
C41 C46 . 1.39 ?
C41 H41 . 0.95 ?
C43 C42 . 1.39 ?
C43 H43 . 0.95 ?
C42 C44 . 1.39 ?
C42 H42 . 0.95 ?
C44 C45 . 1.39 ?
C44 H44 . 0.95 ?
C45 C46 . 1.39 ?
C45 H45 . 0.95 ?
C46 H46 . 0.95 ?
Cl1 W1 . 2.366(3) ?
Cl2 W2 . 2.446(3) ?
F3 C47 . 1.29(2) ?
F3 C47A . 1.65(5) ?
N1 W1 . 1.993(10) ?
N2 W2 . 2.093(13) ?
N3 N4 . 1.266(12) ?
N3 W1 . 1.781(9) ?
N4 W2 . 1.813(10) ?
P1 W1 . 2.524(3) ?
P2 W1 . 2.522(3) ?
P3 W2 . 2.504(4) ?
P4 W2 . 2.471(3) ?
S1 O3A . 1.31(3) ?
S1 O2A . 1.35(3) ?
S1 O3 . 1.397(16) ?
S1 O1 . 1.415(15) ?
S1 O2 . 1.443(15) ?
S1 O1A . 1.45(3) ?
S1 C47A . 1.74(4) ?
S1 C47 . 1.820(18) ?
C40 H40A . 0.98 ?
C40 H40B . 0.98 ?
C40 H40C . 0.98 ?
C47 F1 . 1.27(3) ?
C47 F2 . 1.36(2) ?
C47A F2A . 1.29(5) ?
C47A F1A . 1.41(5) ?

loop_
_geom_angle_atom_site_label_1
_geom_angle_atom_site_label_2
_geom_angle_atom_site_label_3
_geom_angle_site_symmetry_1
_geom_angle_site_symmetry_3
_geom_angle
_geom_angle_publ_flag
N1 C1 C2 . . 113.1(10) ?
N1 C1 H1A . . 109.0 ?
C2 C1 H1A . . 109.0 ?
N1 C1 H1B . . 109.0 ?
C2 C1 H1B . . 109.0 ?
H1A C1 H1B . . 107.8 ?
C1 C2 P1 . . 108.1(9) ?
C1 C2 H2A . . 110.1 ?
P1 C2 H2A . . 110.1 ?
C1 C2 H2B . . 110.1 ?
P1 C2 H2B . . 110.1 ?
H2A C2 H2B . . 108.4 ?
C6 C3 C4 . . 106.7(11) ?
C6 C3 C5 . . 107.1(12) ?
C4 C3 C5 . . 110.1(12) ?
C6 C3 P1 . . 111.5(10) ?
C4 C3 P1 . . 109.7(9) ?
C5 C3 P1 . . 111.7(9) ?
C3 C4 H4A . . 109.5 ?
C3 C4 H4B . . 109.5 ?
H4A C4 H4B . . 109.5 ?
C3 C4 H4C . . 109.5 ?
H4A C4 H4C . . 109.5 ?
H4B C4 H4C . . 109.5 ?
C3 C5 H5A . . 109.5 ?
C3 C5 H5B . . 109.5 ?
H5A C5 H5B . . 109.5 ?
C3 C5 H5C . . 109.5 ?
H5A C5 H5C . . 109.5 ?
H5B C5 H5C . . 109.5 ?
C3 C6 H6A . . 109.5 ?
C3 C6 H6B . . 109.5 ?
H6A C6 H6B . . 109.5 ?
C3 C6 H6C . . 109.5 ?
H6A C6 H6C . . 109.5 ?
H6B C6 H6C . . 109.5 ?
C8 C7 C10 . . 108.4(11) ?
C8 C7 C9 . . 107.7(13) ?
C10 C7 C9 . . 110.4(11) ?
C8 C7 P1 . . 108.8(8) ?
C10 C7 P1 . . 113.6(10) ?
C9 C7 P1 . . 107.8(9) ?
C7 C8 H8A . . 109.5 ?
C7 C8 H8B . . 109.5 ?
H8A C8 H8B . . 109.5 ?
C7 C8 H8C . . 109.5 ?
H8A C8 H8C . . 109.5 ?
H8B C8 H8C . . 109.5 ?
C7 C9 H9A . . 109.5 ?
C7 C9 H9B . . 109.5 ?
H9A C9 H9B . . 109.5 ?
C7 C9 H9C . . 109.5 ?
H9A C9 H9C . . 109.5 ?
H9B C9 H9C . . 109.5 ?
C7 C10 H10A . . 109.5 ?
C7 C10 H10B . . 109.5 ?
H10A C10 H10B . . 109.5 ?
C7 C10 H10C . . 109.5 ?
H10A C10 H10C . . 109.5 ?
H10B C10 H10C . . 109.5 ?
N1 C11 C12 . . 114.4(10) ?
N1 C11 H11A . . 108.7 ?
C12 C11 H11A . . 108.7 ?
N1 C11 H11B . . 108.7 ?
C12 C11 H11B . . 108.7 ?
H11A C11 H11B . . 107.6 ?
C11 C12 P2 . . 108.2(9) ?
C11 C12 H12A . . 110.1 ?
P2 C12 H12A . . 110.1 ?
C11 C12 H12B . . 110.1 ?
P2 C12 H12B . . 110.1 ?
H12A C12 H12B . . 108.4 ?
C15 C13 C16 . . 106.9(12) ?
C15 C13 C14 . . 111.3(12) ?
C16 C13 C14 . . 108.8(11) ?
C15 C13 P2 . . 110.4(9) ?
C16 C13 P2 . . 107.6(9) ?
C14 C13 P2 . . 111.6(10) ?
C13 C14 H14A . . 109.5 ?
C13 C14 H14B . . 109.5 ?
H14A C14 H14B . . 109.5 ?
C13 C14 H14C . . 109.5 ?
H14A C14 H14C . . 109.5 ?
H14B C14 H14C . . 109.5 ?
C13 C15 H15A . . 109.5 ?
C13 C15 H15B . . 109.5 ?
H15A C15 H15B . . 109.5 ?
C13 C15 H15C . . 109.5 ?
H15A C15 H15C . . 109.5 ?
H15B C15 H15C . . 109.5 ?
C13 C16 H16A . . 109.5 ?
C13 C16 H16B . . 109.5 ?
H16A C16 H16B . . 109.5 ?
C13 C16 H16C . . 109.5 ?
H16A C16 H16C . . 109.5 ?
H16B C16 H16C . . 109.5 ?
C20 C17 C19 . . 108.4(12) ?
C20 C17 C18 . . 109.7(13) ?
C19 C17 C18 . . 106.8(12) ?
C20 C17 P2 . . 114.4(10) ?
C19 C17 P2 . . 109.0(10) ?
C18 C17 P2 . . 108.2(10) ?
C17 C18 H18A . . 109.5 ?
C17 C18 H18B . . 109.5 ?
H18A C18 H18B . . 109.5 ?
C17 C18 H18C . . 109.5 ?
H18A C18 H18C . . 109.5 ?
H18B C18 H18C . . 109.5 ?
C17 C19 H19A . . 109.5 ?
C17 C19 H19B . . 109.5 ?
H19A C19 H19B . . 109.5 ?
C17 C19 H19C . . 109.5 ?
H19A C19 H19C . . 109.5 ?
H19B C19 H19C . . 109.5 ?
C17 C20 H20A . . 109.5 ?
C17 C20 H20B . . 109.5 ?
H20A C20 H20B . . 109.5 ?
C17 C20 H20C . . 109.5 ?
H20A C20 H20C . . 109.5 ?
H20B C20 H20C . . 109.5 ?
N2 C21 C22 . . 120.5(12) ?
N2 C21 H21A . . 107.2 ?
C22 C21 H21A . . 107.2 ?
N2 C21 H21B . . 107.2 ?
C22 C21 H21B . . 107.2 ?
H21A C21 H21B . . 106.8 ?
C21 C22 P3 . . 105.7(11) ?
C21 C22 H22A . . 110.6 ?
P3 C22 H22A . . 110.6 ?
C21 C22 H22B . . 110.6 ?
P3 C22 H22B . . 110.6 ?
H22A C22 H22B . . 108.7 ?
C24 C23 C25 . . 109.0(11) ?
C24 C23 C26 . . 105.0(12) ?
C25 C23 C26 . . 109.8(12) ?
C24 C23 P3 . . 111.4(10) ?
C25 C23 P3 . . 114.8(10) ?
C26 C23 P3 . . 106.3(9) ?
C23 C24 H24A . . 109.5 ?
C23 C24 H24B . . 109.5 ?
H24A C24 H24B . . 109.5 ?
C23 C24 H24C . . 109.5 ?
H24A C24 H24C . . 109.5 ?
H24B C24 H24C . . 109.5 ?
C23 C25 H25A . . 109.5 ?
C23 C25 H25B . . 109.5 ?
H25A C25 H25B . . 109.5 ?
C23 C25 H25C . . 109.5 ?
H25A C25 H25C . . 109.5 ?
H25B C25 H25C . . 109.5 ?
C23 C26 H26A . . 109.5 ?
C23 C26 H26B . . 109.5 ?
H26A C26 H26B . . 109.5 ?
C23 C26 H26C . . 109.5 ?
H26A C26 H26C . . 109.5 ?
H26B C26 H26C . . 109.5 ?
C30 C27 C29 . . 106.9(12) ?
C30 C27 C28 . . 110.8(13) ?
C29 C27 C28 . . 106.6(13) ?
C30 C27 P3 . . 109.7(10) ?
C29 C27 P3 . . 111.2(10) ?
C28 C27 P3 . . 111.4(10) ?
C27 C28 H28A . . 109.5 ?
C27 C28 H28B . . 109.5 ?
H28A C28 H28B . . 109.5 ?
C27 C28 H28C . . 109.5 ?
H28A C28 H28C . . 109.5 ?
H28B C28 H28C . . 109.5 ?
C27 C29 H29A . . 109.5 ?
C27 C29 H29B . . 109.5 ?
H29A C29 H29B . . 109.5 ?
C27 C29 H29C . . 109.5 ?
H29A C29 H29C . . 109.5 ?
H29B C29 H29C . . 109.5 ?
C27 C30 H30A . . 109.5 ?
C27 C30 H30B . . 109.5 ?
H30A C30 H30B . . 109.5 ?
C27 C30 H30C . . 109.5 ?
H30A C30 H30C . . 109.5 ?
H30B C30 H30C . . 109.5 ?
N2 C31 C32 . . 114.6(13) ?
N2 C31 H33A . . 108.6 ?
C32 C31 H33A . . 108.6 ?
N2 C31 H33B . . 108.6 ?
C32 C31 H33B . . 108.6 ?
H33A C31 H33B . . 107.6 ?
C31 C32 P4 . . 111.6(10) ?
C31 C32 H32A . . 109.3 ?
P4 C32 H32A . . 109.3 ?
C31 C32 H32B . . 109.3 ?
P4 C32 H32B . . 109.3 ?
H32A C32 H32B . . 108.0 ?
C36 C33 C34 . . 104.1(13) ?
C36 C33 C35 . . 109.2(14) ?
C34 C33 C35 . . 113.8(15) ?
C36 C33 P4 . . 108.9(11) ?
C34 C33 P4 . . 114.9(11) ?
C35 C33 P4 . . 105.7(11) ?
C33 C34 H34A . . 109.5 ?
C33 C34 H34B . . 109.5 ?
H34A C34 H34B . . 109.5 ?
C33 C34 H34C . . 109.5 ?
H34A C34 H34C . . 109.5 ?
H34B C34 H34C . . 109.5 ?
C33 C35 H35A . . 109.5 ?
C33 C35 H35B . . 109.5 ?
H35A C35 H35B . . 109.5 ?
C33 C35 H35C . . 109.5 ?
H35A C35 H35C . . 109.5 ?
H35B C35 H35C . . 109.5 ?
C33 C36 H36A . . 109.5 ?
C33 C36 H36B . . 109.5 ?
H36A C36 H36B . . 109.5 ?
C33 C36 H36C . . 109.5 ?
H36A C36 H36C . . 109.5 ?
H36B C36 H36C . . 109.5 ?
C39 C37 C38 . . 106.8(15) ?
C39 C37 C40 . . 103.2(16) ?
C38 C37 C40 . . 111.6(14) ?
C39 C37 P4 . . 109.4(11) ?
C38 C37 P4 . . 116.9(13) ?
C40 C37 P4 . . 108.2(11) ?
C37 C38 H38A . . 109.5 ?
C37 C38 H38B . . 109.5 ?
H38A C38 H38B . . 109.5 ?
C37 C38 H38C . . 109.5 ?
H38A C38 H38C . . 109.5 ?
H38B C38 H38C . . 109.5 ?
C37 C39 H39A . . 109.5 ?
C37 C39 H39B . . 109.5 ?
H39A C39 H39B . . 109.5 ?
C37 C39 H39C . . 109.5 ?
H39A C39 H39C . . 109.5 ?
H39B C39 H39C . . 109.5 ?
C43 C41 C46 . . 120.0 ?
C43 C41 H41 . . 120.0 ?
C46 C41 H41 . . 120.0 ?
C41 C43 C42 . . 120.0 ?
C41 C43 H43 . . 120.0 ?
C42 C43 H43 . . 120.0 ?
C44 C42 C43 . . 120.0 ?
C44 C42 H42 . . 120.0 ?
C43 C42 H42 . . 120.0 ?
C45 C44 C42 . . 120.0 ?
C45 C44 H44 . . 120.0 ?
C42 C44 H44 . . 120.0 ?
C46 C45 C44 . . 120.0 ?
C46 C45 H45 . . 120.0 ?
C44 C45 H45 . . 120.0 ?
C45 C46 C41 . . 120.0 ?
C45 C46 H46 . . 120.0 ?
C41 C46 H46 . . 120.0 ?
C11 N1 C1 . . 108.5(10) ?
C11 N1 W1 . . 125.2(8) ?
C1 N1 W1 . . 126.3(8) ?
C31 N2 C21 . . 114.4(13) ?
C31 N2 W2 . . 124.1(10) ?
C21 N2 W2 . . 120.8(9) ?
N4 N3 W1 . . 169.7(8) ?
N3 N4 W2 . . 172.3(10) ?
C2 P1 C7 . . 106.6(6) ?
C2 P1 C3 . . 106.0(6) ?
C7 P1 C3 . . 112.2(6) ?
C2 P1 W1 . . 96.6(4) ?
C7 P1 W1 . . 117.6(4) ?
C3 P1 W1 . . 115.4(4) ?
C12 P2 C17 . . 104.8(7) ?
C12 P2 C13 . . 106.9(7) ?
C17 P2 C13 . . 111.3(6) ?
C12 P2 W1 . . 96.5(4) ?
C17 P2 W1 . . 119.2(4) ?
C13 P2 W1 . . 115.6(5) ?
C23 P3 C22 . . 103.2(7) ?
C23 P3 C27 . . 112.2(6) ?
C22 P3 C27 . . 104.0(7) ?
C23 P3 W2 . . 118.4(5) ?
C22 P3 W2 . . 97.7(6) ?
C27 P3 W2 . . 117.6(5) ?
C33 P4 C37 . . 113.2(7) ?
C33 P4 C32 . . 105.8(7) ?
C37 P4 C32 . . 101.0(7) ?
C33 P4 W2 . . 120.5(4) ?
C37 P4 W2 . . 116.6(6) ?
C32 P4 W2 . . 94.7(5) ?
O3A S1 O2A . . 111.(2) ?
O3 S1 O1 . . 117.6(11) ?
O3 S1 O2 . . 113.5(11) ?
O1 S1 O2 . . 114.2(9) ?
O3A S1 O1A . . 103.(2) ?
O2A S1 O1A . . 104.6(19) ?
O3A S1 C47A . . 112.(2) ?
O2A S1 C47A . . 112.(2) ?
O1A S1 C47A . . 113.(2) ?
O3 S1 C47 . . 103.5(10) ?
O1 S1 C47 . . 103.9(9) ?
O2 S1 C47 . . 101.5(9) ?
N3 W1 N1 . . 114.2(4) ?
N3 W1 Cl1 . . 108.9(3) ?
N1 W1 Cl1 . . 136.8(3) ?
N3 W1 P2 . . 101.1(3) ?
N1 W1 P2 . . 79.8(3) ?
Cl1 W1 P2 . . 93.38(11) ?
N3 W1 P1 . . 100.4(3) ?
N1 W1 P1 . . 79.7(3) ?
Cl1 W1 P1 . . 91.69(10) ?
P2 W1 P1 . . 154.94(10) ?
N4 W2 N2 . . 113.0(5) ?
N4 W2 Cl2 . . 113.2(4) ?
N2 W2 Cl2 . . 133.7(3) ?
N4 W2 P4 . . 102.2(3) ?
N2 W2 P4 . . 80.7(3) ?
Cl2 W2 P4 . . 92.29(12) ?
N4 W2 P3 . . 100.8(3) ?
N2 W2 P3 . . 80.4(3) ?
Cl2 W2 P3 . . 88.55(13) ?
P4 W2 P3 . . 154.55(12) ?
C37 C40 H40A . . 109.5 ?
C37 C40 H40B . . 109.5 ?
H40A C40 H40B . . 109.5 ?
C37 C40 H40C . . 109.5 ?
H40A C40 H40C . . 109.5 ?
H40B C40 H40C . . 109.5 ?
F1 C47 F3 . . 110.4(17) ?
F1 C47 F2 . . 107.6(17) ?
F3 C47 F2 . . 101.7(17) ?
F1 C47 S1 . . 113.6(16) ?
F3 C47 S1 . . 113.3(13) ?
F2 C47 S1 . . 109.3(13) ?
F2A C47A F1A . . 113.(4) ?
F2A C47A F3 . . 101.(3) ?
F1A C47A F3 . . 126.(3) ?
F2A C47A S1 . . 108.(3) ?
F1A C47A S1 . . 107.(3) ?
F3 C47A S1 . . 101.(2) ?

loop_
_geom_torsion_atom_site_label_1
_geom_torsion_atom_site_label_2
_geom_torsion_atom_site_label_3
_geom_torsion_atom_site_label_4
_geom_torsion_site_symmetry_1
_geom_torsion_site_symmetry_2
_geom_torsion_site_symmetry_3
_geom_torsion_site_symmetry_4
_geom_torsion
_geom_torsion_publ_flag
N1 C1 C2 P1 . . . . -40.1(13) ?
N1 C11 C12 P2 . . . . 40.2(14) ?
N2 C21 C22 P3 . . . . -35.6(16) ?
N2 C31 C32 P4 . . . . 35.7(18) ?
C46 C41 C43 C42 . . . . 0 ?
C41 C43 C42 C44 . . . . 0 ?
C43 C42 C44 C45 . . . . 0 ?
C42 C44 C45 C46 . . . . 0 ?
C44 C45 C46 C41 . . . . 0 ?
C43 C41 C46 C45 . . . . 0 ?
C12 C11 N1 C1 . . . . 161.5(11) ?
C12 C11 N1 W1 . . . . -17.1(16) ?
C2 C1 N1 C11 . . . . -161.7(11) ?
C2 C1 N1 W1 . . . . 17.0(16) ?
C32 C31 N2 C21 . . . . 160.8(13) ?
C32 C31 N2 W2 . . . . -10.4(19) ?
C22 C21 N2 C31 . . . . -161.2(13) ?
C22 C21 N2 W2 . . . . 10.2(17) ?
C1 C2 P1 C7 . . . . 160.9(9) ?
C1 C2 P1 C3 . . . . -79.4(10) ?
C1 C2 P1 W1 . . . . 39.5(9) ?
C8 C7 P1 C2 . . . . -46.5(10) ?
C10 C7 P1 C2 . . . . 74.4(11) ?
C9 C7 P1 C2 . . . . -163.0(11) ?
C8 C7 P1 C3 . . . . -162.1(9) ?
C10 C7 P1 C3 . . . . -41.2(12) ?
C9 C7 P1 C3 . . . . 81.4(11) ?
C8 C7 P1 W1 . . . . 60.5(10) ?
C10 C7 P1 W1 . . . . -178.7(8) ?
C9 C7 P1 W1 . . . . -56.1(11) ?
C6 C3 P1 C2 . . . . -161.1(9) ?
C4 C3 P1 C2 . . . . 81.0(10) ?
C5 C3 P1 C2 . . . . -41.3(12) ?
C6 C3 P1 C7 . . . . -45.2(11) ?
C4 C3 P1 C7 . . . . -163.1(9) ?
C5 C3 P1 C7 . . . . 74.6(12) ?
C6 C3 P1 W1 . . . . 93.3(10) ?
C4 C3 P1 W1 . . . . -24.7(11) ?
C5 C3 P1 W1 . . . . -146.9(9) ?
C11 C12 P2 C17 . . . . -161.6(9) ?
C11 C12 P2 C13 . . . . 80.1(10) ?
C11 C12 P2 W1 . . . . -39.1(9) ?
C20 C17 P2 C12 . . . . -72.6(13) ?
C19 C17 P2 C12 . . . . 49.0(12) ?
C18 C17 P2 C12 . . . . 164.8(9) ?
C20 C17 P2 C13 . . . . 42.6(14) ?
C19 C17 P2 C13 . . . . 164.2(10) ?
C18 C17 P2 C13 . . . . -80.0(10) ?
C20 C17 P2 W1 . . . . -178.9(10) ?
C19 C17 P2 W1 . . . . -57.3(12) ?
C18 C17 P2 W1 . . . . 58.5(11) ?
C24 C23 P3 C22 . . . . -51.7(11) ?
C25 C23 P3 C22 . . . . 72.8(12) ?
C26 C23 P3 C22 . . . . -165.5(10) ?
C24 C23 P3 C27 . . . . -163.0(10) ?
C25 C23 P3 C27 . . . . -38.5(13) ?
C26 C23 P3 C27 . . . . 83.2(11) ?
C24 C23 P3 W2 . . . . 54.8(11) ?
C25 C23 P3 W2 . . . . 179.4(9) ?
C26 C23 P3 W2 . . . . -59.0(10) ?
C21 C22 P3 C23 . . . . 159.2(10) ?
C21 C22 P3 C27 . . . . -83.5(11) ?
C21 C22 P3 W2 . . . . 37.6(10) ?
C30 C27 P3 C23 . . . . -166.5(10) ?
C29 C27 P3 C23 . . . . -48.4(12) ?
C28 C27 P3 C23 . . . . 70.4(12) ?
C30 C27 P3 C22 . . . . 82.6(12) ?
C29 C27 P3 C22 . . . . -159.2(11) ?
C28 C27 P3 C22 . . . . -40.4(13) ?
C30 C27 P3 W2 . . . . -24.1(12) ?
C29 C27 P3 W2 . . . . 94.1(11) ?
C28 C27 P3 W2 . . . . -147.1(10) ?
C36 C33 P4 C37 . . . . 161.7(11) ?
C34 C33 P4 C37 . . . . 45.4(16) ?
C35 C33 P4 C37 . . . . -81.0(12) ?
C36 C33 P4 C32 . . . . 52.0(12) ?
C34 C33 P4 C32 . . . . -64.3(15) ?
C35 C33 P4 C32 . . . . 169.3(10) ?
C36 C33 P4 W2 . . . . -53.5(12) ?
C34 C33 P4 W2 . . . . -169.8(12) ?
C35 C33 P4 W2 . . . . 63.8(11) ?
C39 C37 P4 C33 . . . . 165.2(11) ?
C38 C37 P4 C33 . . . . -73.4(16) ?
C40 C37 P4 C33 . . . . 53.4(14) ?
C39 C37 P4 C32 . . . . -82.2(13) ?
C38 C37 P4 C32 . . . . 39.2(16) ?
C40 C37 P4 C32 . . . . 166.1(12) ?
C39 C37 P4 W2 . . . . 18.9(14) ?
C38 C37 P4 W2 . . . . 140.3(13) ?
C40 C37 P4 W2 . . . . -92.9(12) ?
C31 C32 P4 C33 . . . . -161.8(11) ?
C31 C32 P4 C37 . . . . 80.0(12) ?
C31 C32 P4 W2 . . . . -38.2(11) ?
N4 N3 W1 N1 . . . . 11.(5) ?
N4 N3 W1 Cl1 . . . . -168.(5) ?
N4 N3 W1 P2 . . . . 95.(5) ?
N4 N3 W1 P1 . . . . -72.(5) ?
O3 S1 C47 F1 . . . . -179.5(17) ?
O1 S1 C47 F1 . . . . 57.2(18) ?
O2 S1 C47 F1 . . . . -61.6(18) ?
O3 S1 C47 F3 . . . . -52.4(19) ?
O1 S1 C47 F3 . . . . -175.8(15) ?
O2 S1 C47 F3 . . . . 65.4(17) ?
O3 S1 C47 F2 . . . . 60.3(17) ?
O1 S1 C47 F2 . . . . -63.1(16) ?
O2 S1 C47 F2 . . . . 178.1(14) ?
O3A S1 C47A F2A . . . . -65.(4) ?
O2A S1 C47A F2A . . . . 61.(4) ?
O1A S1 C47A F2A . . . . 179.(3) ?
O3A S1 C47A F1A . . . . 174.(3) ?
O2A S1 C47A F1A . . . . -61.(4) ?
O1A S1 C47A F1A . . . . 57.(4) ?
O3A S1 C47A F3 . . . . 40.(3) ?
O2A S1 C47A F3 . . . . 166.(2) ?
O1A S1 C47A F3 . . . . -76.(2) ?

_shelx_res_file                  
;


    CW_BS_170118_2_a.res created by SHELXL-2014/7


TITL CW_BS_170118_2_a.res in Pna2(1)
CELL  0.71073  19.7515  13.2485  22.2689   90.000   90.000   90.000
ZERR    4.000   0.0009   0.0006   0.0010    0.000    0.000    0.000
LATT -1
SYMM -X, -Y, 1/2+Z
SYMM 1/2+X, 1/2-Y, Z
SYMM 1/2-X, 1/2+Y, 1/2+Z
SFAC C H CL F N O P S W
UNIT 188 376 8 12 16 12 16 4 8
TEMP -173.160
SIZE 0.033 0.096 0.37
L.S. 10
BOND $H
LIST 6
FMAP 2
SADI N1 C1 N1 C11 N2 C21 N2 C31
SADI C33 C34 C33 C35 C33 C36 C37 C38 C37 C39 C37 C40
TWIN -1 0 0 0 1 0 0 0 -1
ACTA
EADP C38 C40
RIGU Cl1 > O3A
EADP C47 C47A
CONF
PLAN 40
WGHT    0.038700   33.670399
BASF   0.46897
FVAR       0.16483   0.67346
C1    1    0.560596    0.424877    0.291299    11.00000    0.03212    0.03500 =
         0.02712   -0.00744   -0.00195   -0.01216
AFIX  23
H1A   2    0.558672    0.452422    0.250008    11.00000   -1.20000
H1B   2    0.522428    0.377095    0.296017    11.00000   -1.20000
AFIX   0
C2    1    0.628213    0.366650    0.299461    11.00000    0.03397    0.01997 =
         0.02922   -0.01236   -0.00034   -0.00514
AFIX  23
H2A   2    0.639227    0.328772    0.262405    11.00000   -1.20000
H2B   2    0.624201    0.317946    0.332989    11.00000   -1.20000
AFIX   0
C3    1    0.719409    0.515571    0.241069    11.00000    0.04256    0.02719 =
         0.01144    0.00206    0.01108   -0.00045
C4    1    0.668680    0.597292    0.223923    11.00000    0.03700    0.03159 =
         0.02400    0.01213   -0.00068    0.00276
AFIX 137
H4A   2    0.678243    0.620994    0.183107    11.00000   -1.50000
H4B   2    0.672452    0.653881    0.252065    11.00000   -1.50000
H4C   2    0.622720    0.569559    0.225568    11.00000   -1.50000
AFIX   0
C5    1    0.723051    0.435137    0.191441    11.00000    0.08756    0.03590 =
         0.01134    0.00204    0.00625    0.01770
AFIX 137
H5A   2    0.742111    0.465128    0.154937    11.00000   -1.50000
H5B   2    0.677442    0.409705    0.182997    11.00000   -1.50000
H5C   2    0.751923    0.379290    0.204745    11.00000   -1.50000
AFIX   0
C6    1    0.788289    0.566025    0.244016    11.00000    0.03765    0.02953 =
         0.04746    0.01359    0.01795   -0.00240
AFIX 137
H6A   2    0.823356    0.514622    0.249851    11.00000   -1.50000
H6B   2    0.789199    0.613678    0.277665    11.00000   -1.50000
H6C   2    0.796802    0.602363    0.206435    11.00000   -1.50000
AFIX   0
C7    1    0.766364    0.387000    0.350609    11.00000    0.02018    0.02688 =
         0.02907   -0.00155    0.00118    0.00790
C8    1    0.738119    0.317949    0.398202    11.00000    0.04426    0.02467 =
         0.02378    0.00958    0.00102    0.01558
AFIX 137
H8A   2    0.715453    0.260587    0.379022    11.00000   -1.50000
H8B   2    0.705470    0.355095    0.422894    11.00000   -1.50000
H8C   2    0.775070    0.293265    0.423637    11.00000   -1.50000
AFIX   0
C9    1    0.813226    0.463717    0.381977    11.00000    0.03510    0.04731 =
         0.05687   -0.01736   -0.02306    0.01387
AFIX 137
H9A   2    0.847737    0.427523    0.405130    11.00000   -1.50000
H9B   2    0.786437    0.506239    0.409035    11.00000   -1.50000
H9C   2    0.835288    0.506145    0.351702    11.00000   -1.50000
AFIX   0
C10   1    0.806628    0.323110    0.305714    11.00000    0.05081    0.02370 =
         0.05211   -0.00403    0.00163    0.01527
AFIX 137
H10A  2    0.820344    0.365279    0.271665    11.00000   -1.50000
H10B  2    0.778301    0.267430    0.291289    11.00000   -1.50000
H10C  2    0.846988    0.295765    0.325477    11.00000   -1.50000
AFIX   0
C11   1    0.480959    0.535115    0.336260    11.00000    0.01322    0.03657 =
         0.03736   -0.00427   -0.00637   -0.00311
AFIX  23
H11A  2    0.453519    0.472632    0.334769    11.00000   -1.20000
H11B  2    0.469966    0.575312    0.300074    11.00000   -1.20000
AFIX   0
C12   1    0.460467    0.595653    0.392032    11.00000    0.02527    0.03373 =
         0.03550   -0.00364    0.00298   -0.00011
AFIX  23
H12A  2    0.454153    0.549760    0.426667    11.00000   -1.20000
H12B  2    0.417278    0.631470    0.384616    11.00000   -1.20000
AFIX   0
C13   1    0.514923    0.797285    0.354939    11.00000    0.04565    0.02413 =
         0.01606    0.00794   -0.00583    0.01205
C14   1    0.439548    0.820483    0.345538    11.00000    0.02581    0.04607 =
         0.04435    0.01159   -0.00741    0.01633
AFIX 137
H14A  2    0.434839    0.881253    0.320798    11.00000   -1.50000
H14B  2    0.417857    0.831617    0.384559    11.00000   -1.50000
H14C  2    0.417812    0.763395    0.325254    11.00000   -1.50000
AFIX   0
C15   1    0.552849    0.889446    0.377498    11.00000    0.05278    0.03430 =
         0.03251    0.00333   -0.00060    0.00515
AFIX 137
H15A  2    0.599526    0.870599    0.387342    11.00000   -1.50000
H15B  2    0.530398    0.915745    0.413489    11.00000   -1.50000
H15C  2    0.553106    0.941491    0.346227    11.00000   -1.50000
AFIX   0
C16   1    0.546368    0.768644    0.294392    11.00000    0.03519    0.04313 =
         0.02616    0.00807    0.00534    0.02155
AFIX 137
H16A  2    0.525370    0.706434    0.279559    11.00000   -1.50000
H16B  2    0.595136    0.757981    0.299432    11.00000   -1.50000
H16C  2    0.538709    0.823198    0.265459    11.00000   -1.50000
AFIX   0
C17   1    0.513538    0.724529    0.487866    11.00000    0.03935    0.04481 =
         0.02438    0.00091    0.00659    0.02744
C18   1    0.578247    0.778008    0.510675    11.00000    0.05687    0.03383 =
         0.02094   -0.00271   -0.00948    0.01823
AFIX 137
H18A  2    0.618016    0.737299    0.500382    11.00000   -1.50000
H18B  2    0.575697    0.786067    0.554362    11.00000   -1.50000
H18C  2    0.582020    0.844534    0.491728    11.00000   -1.50000
AFIX   0
C19   1    0.504635    0.630486    0.525836    11.00000    0.06239    0.04111 =
         0.01939    0.00897    0.01418    0.01915
AFIX 137
H19A  2    0.462924    0.595735    0.513979    11.00000   -1.50000
H19B  2    0.501839    0.649503    0.568292    11.00000   -1.50000
H19C  2    0.543386    0.585425    0.519783    11.00000   -1.50000
AFIX   0
C20   1    0.452708    0.792350    0.497521    11.00000    0.04197    0.05720 =
         0.03136   -0.00684    0.00044    0.02652
AFIX 137
H20A  2    0.460357    0.857237    0.477511    11.00000   -1.50000
H20B  2    0.446147    0.803523    0.540632    11.00000   -1.50000
H20C  2    0.412288    0.760143    0.480662    11.00000   -1.50000
AFIX   0
C21   1    0.578845    0.533076    0.666521    11.00000    0.03850    0.06790 =
         0.03683    0.02828    0.01891    0.02494
AFIX  23
H21A  2    0.579203    0.509293    0.708664    11.00000   -1.20000
H21B  2    0.539842    0.579511    0.662467    11.00000   -1.20000
AFIX   0
C22   1    0.644230    0.596826    0.656991    11.00000    0.05546    0.04411 =
         0.02711    0.00419    0.00417    0.01707
AFIX  23
H22A  2    0.656846    0.632381    0.694458    11.00000   -1.20000
H22B  2    0.637342    0.647449    0.624866    11.00000   -1.20000
AFIX   0
C23   1    0.775346    0.584536    0.597392    11.00000    0.04066    0.01748 =
         0.02813    0.00800   -0.00300   -0.00712
C24   1    0.743697    0.648858    0.549205    11.00000    0.04517    0.03825 =
         0.03293    0.00674   -0.00751   -0.01389
AFIX 137
H24A  2    0.779249    0.685234    0.527433    11.00000   -1.50000
H24B  2    0.712599    0.697454    0.567643    11.00000   -1.50000
H24C  2    0.718652    0.605740    0.521184    11.00000   -1.50000
AFIX   0
C25   1    0.816101    0.651525    0.639162    11.00000    0.04260    0.04377 =
         0.03366    0.00183   -0.01660   -0.01725
AFIX 137
H25A  2    0.849699    0.689305    0.615850    11.00000   -1.50000
H25B  2    0.839243    0.609665    0.669081    11.00000   -1.50000
H25C  2    0.785692    0.698884    0.659542    11.00000   -1.50000
AFIX   0
C26   1    0.823913    0.510745    0.562975    11.00000    0.02758    0.04943 =
         0.05415    0.00747    0.00855   -0.00321
AFIX 137
H26A  2    0.797553    0.469777    0.534762    11.00000   -1.50000
H26B  2    0.846718    0.466471    0.591850    11.00000   -1.50000
H26C  2    0.857794    0.549911    0.540824    11.00000   -1.50000
AFIX   0
C27   1    0.742983    0.453303    0.708983    11.00000    0.04490    0.02916 =
         0.01805    0.00283   -0.00728    0.00152
C28   1    0.748788    0.539384    0.757764    11.00000    0.08530    0.04561 =
         0.03315    0.01102   -0.00908   -0.00591
AFIX 137
H28A  2    0.775125    0.595737    0.741426    11.00000   -1.50000
H28B  2    0.771459    0.512799    0.793571    11.00000   -1.50000
H28C  2    0.703381    0.563035    0.768568    11.00000   -1.50000
AFIX   0
C29   1    0.813223    0.407533    0.702576    11.00000    0.02668    0.05679 =
         0.07254    0.02688   -0.02664   -0.00444
AFIX 137
H29A  2    0.814076    0.362389    0.667723    11.00000   -1.50000
H29B  2    0.824319    0.369177    0.738896    11.00000   -1.50000
H29C  2    0.846537    0.461537    0.696982    11.00000   -1.50000
AFIX   0
C30   1    0.696541    0.369895    0.730349    11.00000    0.05569    0.05593 =
         0.02860    0.02198   -0.00114   -0.00219
AFIX 137
H30A  2    0.651161    0.397378    0.737368    11.00000   -1.50000
H30B  2    0.714216    0.341370    0.767804    11.00000   -1.50000
H30C  2    0.694163    0.316909    0.699714    11.00000   -1.50000
AFIX   0
C31   1    0.497786    0.416790    0.629861    11.00000    0.02781    0.07958 =
         0.03974    0.01061    0.00490    0.00473
AFIX  23
H33A  2    0.468425    0.477351    0.630084    11.00000   -1.20000
H33B  2    0.488951    0.379050    0.667422    11.00000   -1.20000
AFIX   0
C32   1    0.478095    0.351437    0.577478    11.00000    0.04638    0.06992 =
         0.03654    0.02422   -0.01234   -0.01891
AFIX  23
H32A  2    0.465408    0.394874    0.543099    11.00000   -1.20000
H32B  2    0.438078    0.310414    0.588477    11.00000   -1.20000
AFIX   0
C33   1    0.529100    0.222860    0.477513    11.00000    0.06194    0.05373 =
         0.02663    0.00622   -0.00811   -0.03020
C34   1    0.464785    0.159027    0.472180    11.00000    0.07851    0.08372 =
         0.06082    0.01041   -0.00687   -0.06035
AFIX 137
H34A  2    0.426938    0.194674    0.491155    11.00000   -1.50000
H34B  2    0.471750    0.094055    0.492289    11.00000   -1.50000
H34C  2    0.454490    0.147484    0.429681    11.00000   -1.50000
AFIX   0
C35   1    0.593457    0.169579    0.454078    11.00000    0.06829    0.06034 =
         0.06206    0.00121    0.00113   -0.02443
AFIX 137
H35A  2    0.595373    0.100781    0.470156    11.00000   -1.50000
H35B  2    0.633587    0.207172    0.467100    11.00000   -1.50000
H35C  2    0.592239    0.166985    0.410111    11.00000   -1.50000
AFIX   0
C36   1    0.514648    0.315094    0.438786    11.00000    0.06096    0.04749 =
         0.06427    0.01743   -0.02918   -0.03747
AFIX 137
H36A  2    0.550730    0.364995    0.444360    11.00000   -1.50000
H36B  2    0.471170    0.344690    0.450599    11.00000   -1.50000
H36C  2    0.512742    0.294959    0.396474    11.00000   -1.50000
AFIX   0
C37   1    0.541562    0.163077    0.610992    11.00000    0.08359    0.04262 =
         0.07413    0.01214    0.03265   -0.03139
C38   1    0.469874    0.131003    0.628107    11.00000    0.07417    0.05178 =
         0.07081    0.03414   -0.00077   -0.01193
AFIX 137
H38A  2    0.441525    0.191080    0.633299    11.00000   -1.50000
H38B  2    0.471163    0.092799    0.665773    11.00000   -1.50000
H38C  2    0.450917    0.088543    0.596235    11.00000   -1.50000
AFIX   0
C39   1    0.576500    0.195351    0.668664    11.00000    0.04239    0.06868 =
         0.04593    0.03307    0.00815   -0.00205
AFIX 137
H39A  2    0.624869    0.205534    0.660949    11.00000   -1.50000
H39B  2    0.570705    0.142780    0.699193    11.00000   -1.50000
H39C  2    0.556464    0.258555    0.683048    11.00000   -1.50000
AFIX  66

C41   1    0.817735    1.086644    0.478403    11.00000    0.12254    0.03558 =
         0.08534    0.00090   -0.03758   -0.01516
AFIX  43
H41   2    0.832981    1.154464    0.481412    11.00000   -1.20000
AFIX  65
C43   1    0.794316    1.049728    0.423793    11.00000    0.13334    0.04006 =
         0.03255   -0.00034   -0.01619    0.01449
AFIX  43
H43   2    0.793556    1.092317    0.389479    11.00000   -1.20000
AFIX  65
C42   1    0.772008    0.950497    0.419390    11.00000    0.08076    0.03320 =
         0.02036   -0.00077   -0.01310    0.00122
AFIX  43
H42   2    0.756002    0.925266    0.382066    11.00000   -1.20000
AFIX  65
C44   1    0.773120    0.888182    0.469596    11.00000    0.12375    0.02508 =
         0.03610   -0.00047   -0.02040   -0.02512
AFIX  43
H44   2    0.757873    0.820362    0.466586    11.00000   -1.20000
AFIX  65
C45   1    0.796539    0.925097    0.524206    11.00000    0.08784    0.03499 =
         0.02204    0.01275   -0.00816   -0.01265
AFIX  43
H45   2    0.797298    0.882507    0.558520    11.00000   -1.20000
AFIX  65
C46   1    0.818847    1.024328    0.528610    11.00000    0.14753    0.04014 =
         0.02888    0.01105   -0.00870   -0.02289
AFIX  43
H46   2    0.834853    1.049558    0.565934    11.00000   -1.20000
AFIX   0
CL1   3    0.702720    0.705936    0.372199    11.00000    0.03049    0.01522 =
         0.02167    0.00088    0.00207   -0.00530
CL2   3    0.726483    0.260857    0.581326    11.00000    0.04831    0.03012 =
         0.03660    0.00523    0.00217    0.00269
F3    4    0.467405    0.740636    0.685287    11.00000    0.07555    0.04971 =
         0.04798   -0.01496   -0.00854   -0.00647
N1    5    0.552281    0.507702    0.334142    11.00000    0.02097    0.02971 =
         0.01534    0.00218   -0.00213   -0.00098
N2    5    0.565449    0.448126    0.629800    11.00000    0.04346    0.01157 =
         0.04966   -0.00058   -0.03494    0.00678
N3    5    0.639260    0.511580    0.453792    11.00000    0.01946    0.01376 =
         0.01608    0.00093   -0.00474   -0.00262
N4    5    0.642384    0.456947    0.500340    11.00000    0.03359    0.01950 =
         0.01982    0.00703   -0.00825   -0.01121
P1    7    0.695082    0.458846    0.315664    11.00000    0.02332    0.01292 =
         0.01554    0.00043   -0.00178   -0.00132
P2    7    0.527669    0.686454    0.408122    11.00000    0.02497    0.02714 =
         0.02031    0.00513   -0.00056    0.00896
P3    7    0.711537    0.504564    0.635080    11.00000    0.02647    0.04554 =
         0.01965    0.01343   -0.00292   -0.00706
P4    7    0.549591    0.264848    0.554310    11.00000    0.02466    0.04195 =
         0.04296    0.02836   -0.00775   -0.01700
S1    8    0.493523    0.884745    0.762172    11.00000    0.04484    0.03799 =
         0.03397   -0.00377   -0.00047   -0.00302
W1    9    0.625212    0.571024    0.383164    11.00000    0.01542    0.01458 =
         0.01239    0.00257   -0.00045    0.00015
W2    9    0.639475    0.391231    0.571704    11.00000    0.02406    0.01856 =
         0.01502    0.00655    0.00252   -0.00185
C40   1    0.584307    0.072476    0.589849    11.00000    0.07417    0.05178 =
         0.07081    0.03414   -0.00077   -0.01193
AFIX 137
H40A  2    0.563227    0.042126    0.554337    11.00000   -1.50000
H40B  2    0.586818    0.022212    0.622059    11.00000   -1.50000
H40C  2    0.630056    0.095478    0.579706    11.00000   -1.50000
AFIX   0
PART 1
C47   1    0.506110    0.818468    0.691441    21.00000    0.04458    0.01794 =
         0.01543   -0.00420    0.00867   -0.00285
F1    4    0.567466    0.794731    0.681503    21.00000    0.05913    0.04212 =
         0.06522   -0.01964   -0.00298    0.00206
F2    4    0.485147    0.877947    0.645446    21.00000    0.05784    0.03586 =
         0.02107    0.00063   -0.00331   -0.00416
O1    6    0.536409    0.969919    0.757620    21.00000    0.05740    0.03005 =
         0.02244    0.00007   -0.00248   -0.00967
O2    6    0.515984    0.810115    0.804977    21.00000    0.03636    0.03847 =
         0.02549    0.00394   -0.00053   -0.01152
O3    6    0.423762    0.901880    0.763666    21.00000    0.03689    0.07679 =
         0.03683   -0.02663   -0.00560    0.00698
PART 2
C47A  1    0.533637    0.798776    0.714859   -21.00000    0.04458    0.01794 =
         0.01543   -0.00420    0.00867   -0.00285
F1A   4    0.584229    0.852037    0.682940   -21.00000    0.05510    0.04596 =
         0.05511    0.01126    0.01723    0.00127
F2A   4    0.558233    0.727775    0.748080   -21.00000    0.05830    0.04035 =
         0.07009    0.01286   -0.00596   -0.01165
O1A   6    0.464779    0.969964    0.729884   -21.00000    0.04786    0.03463 =
         0.03863   -0.00157   -0.00538   -0.00233
O2A   6    0.536686    0.926534    0.801912   -21.00000    0.05000    0.03954 =
         0.03650   -0.01637   -0.00324    0.00443
O3A   6    0.441273    0.845218    0.789527   -21.00000    0.04944    0.03818 =
         0.04117   -0.00132    0.01138   -0.00380
PART 0
HKLF 4

REM  CW_BS_170118_2_a.res in Pna2(1)
REM R1 =  0.0513 for   12528 Fo > 4sig(Fo)  and  0.0683 for all   14544 data
REM    651 parameters refined using    232 restraints

END

WGHT      0.0278     37.8208

REM Highest difference peak  2.428,  deepest hole -1.729,  1-sigma level  0.181
Q1    1   0.7271  0.4469  0.6224  11.00000  0.05    2.43
Q2    1   0.6288  0.6246  0.3663  11.00000  0.05    2.03
Q3    1   0.6283  0.6231  0.4012  11.00000  0.05    1.84
Q4    1   0.5404  0.4389  0.6484  11.00000  0.05    1.67
Q5    1   0.6091  0.4159  0.5641  11.00000  0.05    1.66
Q6    1   0.6212  0.4391  0.5922  11.00000  0.05    1.56
Q7    1   0.6232  0.4384  0.5545  11.00000  0.05    1.52
Q8    1   0.6237  0.8780  0.3868  11.00000  0.05    1.27
Q9    1   0.6430  0.3254  0.5901  11.00000  0.05    1.13
Q10   1   0.5067  0.0487  0.5787  11.00000  0.05    1.04
Q11   1   0.6070  0.3829  0.1911  11.00000  0.05    1.01
Q12   1   0.7262  0.4415  0.1429  11.00000  0.05    0.99
Q13   1   0.6906  0.2817  0.5531  11.00000  0.05    0.93
Q14   1   0.8464  0.7193  0.2597  11.00000  0.05    0.91
Q15   1   0.4564  0.7630  0.7425  11.00000  0.05    0.90
Q16   1   0.6050  0.2368  0.3803  11.00000  0.05    0.90
Q17   1   0.7736  0.2851  0.5734  11.00000  0.05    0.89
Q18   1   0.6172  0.6802  0.5718  11.00000  0.05    0.86
Q19   1   0.6558  0.5613  0.7573  11.00000  0.05    0.85
Q20   1   0.4775  0.2813  0.4823  11.00000  0.05    0.82
Q21   1   0.6406  0.3212  0.5536  11.00000  0.05    0.81
Q22   1   0.6164  0.4413  0.1687  11.00000  0.05    0.79
Q23   1   0.6261  0.4419  0.3824  11.00000  0.05    0.77
Q24   1   0.4529  0.5639  0.6117  11.00000  0.05    0.76
Q25   1   0.7019  0.3753  0.5686  11.00000  0.05    0.76
Q26   1   0.6557  0.1047  0.5727  11.00000  0.05    0.76
Q27   1   0.7252  0.5175  0.3378  11.00000  0.05    0.75
Q28   1   0.5806  0.6796  0.3900  11.00000  0.05    0.75
Q29   1   0.6791  0.7319  0.5506  11.00000  0.05    0.74
Q30   1   0.5670  0.4402  0.6100  11.00000  0.05    0.74
Q31   1   0.6281  0.6955  0.3869  11.00000  0.05    0.72
Q32   1   0.6644  0.6728  0.4012  11.00000  0.05    0.72
Q33   1   0.6348  0.6074  0.7678  11.00000  0.05    0.71
Q34   1   0.7910  0.3865  0.5764  11.00000  0.05    0.71
Q35   1   0.6985  0.5146  0.7453  11.00000  0.05    0.71
Q36   1   0.6301  0.5016  0.4013  11.00000  0.05    0.70
Q37   1   0.7625  1.0906  0.4786  11.00000  0.05    0.70
Q38   1   0.4907  0.8080  0.6755  11.00000  0.05    0.69
Q39   1   0.7205  0.5993  0.3297  11.00000  0.05    0.69
Q40   1   0.5387  0.7455  0.4020  11.00000  0.05    0.67
;
_shelx_res_checksum              57767
####################################################################### 
# 
# This file contains crystal structure data downloaded from the 
# Cambridge Structural Database (CSD) hosted by the Cambridge 
# Crystallographic Data Centre (CCDC).
# 
# Full information about CCDC data access policies and citation 
# guidelines are available at http://www.ccdc.cam.ac.uk/access/V1 
# 
# Audit and citation data items may have been added by the CCDC. 
# Please retain this information to preserve the provenance of 
# this file and to allow appropriate attribution of the data. 
# 
#######################################################################

data_CW_BS_181217
_database_code_depnum_ccdc_archive 'CCDC 1943891'
loop_
_audit_author_name
_audit_author_address
'Christian Wuertele'
;Uni Goettingen
Germany
;
_audit_update_record             
;
2019-07-29 deposited with the CCDC.	2019-09-20 downloaded from the CCDC.
;
_chemical_name_systematic        ?
_chemical_name_common            BS-C-103
_chemical_formula_moiety         ?
_chemical_formula_sum            'C100 H152 B2 Cl2 N4 O3 P4 W2'
_chemical_formula_iupac          ?
_chemical_formula_weight         2042.35

_chemical_melting_point          ?

_space_group_crystal_system      monoclinic
_space_group_name_H-M_alt        'C 1 2/c 1'
_space_group_name_Hall           '-C 2yc'
loop_
_space_group_symop_operation_xyz
'x, y, z'
'-x, y, -z+1/2'
'x+1/2, y+1/2, z'
'-x+1/2, y+1/2, -z+1/2'
'-x, -y, -z'
'x, -y, z-1/2'
'-x+1/2, -y+1/2, -z'
'x+1/2, -y+1/2, z-1/2'

_cell_length_a                   35.4758(14)
_cell_length_b                   14.6906(6)
_cell_length_c                   24.6143(17)
_cell_angle_alpha                90
_cell_angle_beta                 131.4330(10)
_cell_angle_gamma                90
_cell_volume                     9617.5(9)
_cell_formula_units_Z            4
_cell_measurement_reflns_used    1075
_cell_measurement_theta_min      2.2310
_cell_measurement_theta_max      29.1012
_cell_measurement_temperature    101.(2)

_exptl_crystal_description       Plate
_exptl_crystal_colour            'clear intense yellow-brown'
_exptl_crystal_size_max          0.200
_exptl_crystal_size_mid          0.101
_exptl_crystal_size_min          0.076
_exptl_crystal_density_diffrn    1.411
_exptl_crystal_density_meas      ?
_exptl_crystal_density_method    'not measured'
_exptl_crystal_F_000             4224

_exptl_absorpt_coefficient_mu    2.563
_exptl_absorpt_correction_type   Multi-Scan
_exptl_absorpt_process_details   
;
SADABS-2016/2 - Bruker AXS area detector scaling and absorption correction
;
_exptl_absorpt_correction_T_min  0.70
_exptl_absorpt_correction_T_max  0.83

_exptl_special_details           
;
;

_diffrn_ambient_temperature      101.(2)

_diffrn_source                   'microfucus sealed tube'
_diffrn_source_type              'INCOATEC microfocus sealed tube'

_diffrn_radiation_type           MoK\a
_diffrn_radiation_wavelength     0.71073
_diffrn_radiation_monochromator  'multilayer optics'

_diffrn_measurement_device_type  'Bruker D8 Venture CMOS'
_diffrn_measurement_method       'omega and phi scans'

_diffrn_detector_area_resol_mean 10.4167

_diffrn_reflns_number            139562
_diffrn_reflns_av_R_equivalents  0.1073
_diffrn_reflns_av_unetI/netI     0.0606
_diffrn_reflns_theta_min         2.20
_diffrn_reflns_theta_max         30.61
_diffrn_reflns_theta_full        30.61
_diffrn_measured_fraction_theta_max 0.994
_diffrn_measured_fraction_theta_full 0.994
_diffrn_reflns_limit_h_min       -50
_diffrn_reflns_limit_h_max       50
_diffrn_reflns_limit_k_min       -20
_diffrn_reflns_limit_k_max       20
_diffrn_reflns_limit_l_min       -34
_diffrn_reflns_limit_l_max       35

_refine_special_details          
;
;

_reflns_number_total             14725
_reflns_number_gt                10756
_reflns_threshold_expression     'I > 2\s(I)'

_refine_ls_structure_factor_coef Fsqd
_refine_ls_matrix_type           full
_refine_ls_R_factor_all          0.0714
_refine_ls_R_factor_gt           0.0373
_refine_ls_wR_factor_gt          0.0618
_refine_ls_wR_factor_ref         0.0700
_refine_ls_goodness_of_fit_ref   1.018
_refine_ls_restrained_S_all      1.017
_refine_ls_number_reflns         14725
_refine_ls_number_parameters     586
_refine_ls_number_restraints     90
_refine_ls_number_constraints    ?
_refine_ls_hydrogen_treatment    constr
_refine_ls_weighting_scheme      calc
_refine_ls_weighting_details     
'w=1/[\s^2^(Fo^2^)+(0.0200P)^2^+37.2640P] where P=(Fo^2^+2Fc^2^)/3'

_atom_sites_solution_hydrogens   geom
_atom_sites_solution_primary     ?
_atom_sites_solution_secondary   ?

_refine_ls_shift/su_max          0.003
_refine_ls_shift/su_mean         0.000
_refine_diff_density_max         1.601
_refine_diff_density_min         -1.376
_refine_ls_extinction_method     none
_refine_ls_extinction_coef       ?

loop_
_atom_type_symbol
_atom_type_description
_atom_type_scat_dispersion_real
_atom_type_scat_dispersion_imag
_atom_type_scat_source
C C 0.0033 0.0016 'International Tables Vol C Tables 4.2.6.8 and 6.1.1.4'
H H 0.0000 0.0000 'International Tables Vol C Tables 4.2.6.8 and 6.1.1.4'
B B 0.0013 0.0007 'International Tables Vol C Tables 4.2.6.8 and 6.1.1.4'
Cl Cl 0.1484 0.1585 'International Tables Vol C Tables 4.2.6.8 and 6.1.1.4'
N N 0.0061 0.0033 'International Tables Vol C Tables 4.2.6.8 and 6.1.1.4'
O O 0.0106 0.0060 'International Tables Vol C Tables 4.2.6.8 and 6.1.1.4'
P P 0.1023 0.0942 'International Tables Vol C Tables 4.2.6.8 and 6.1.1.4'
W W -0.8490 6.8722 'International Tables Vol C Tables 4.2.6.8 and 6.1.1.4'

_computing_data_collection       'Bruker Instrument Service vV6.2.4'
_computing_cell_refinement       'APEX3 v2016.9-0 (Bruker AXS)'
_computing_data_reduction        'SAINT V8.37A (Bruker AXS Inc., 2015)'
_computing_structure_solution    'SHELXT-2014 (Sheldrick, 2014)'
_computing_structure_refinement  'SHELXL-2014/7 (Sheldrick, 2014)'
_computing_molecular_graphics    'shelXle (C.B. Huebschle, rev 807)'
_computing_publication_material  ?

loop_
_atom_site_type_symbol
_atom_site_label
_atom_site_fract_x
_atom_site_fract_y
_atom_site_fract_z
_atom_site_U_iso_or_equiv
_atom_site_adp_type
_atom_site_calc_flag
_atom_site_refinement_flags_adp
_atom_site_refinement_flags_occupancy
_atom_site_refinement_flags_posn
_atom_site_occupancy
_atom_site_disorder_assembly
_atom_site_disorder_group
W W1 0.41838(2) 0.73204(2) 0.71487(2) 0.01280(3) Uani d . . . 1.0 . .
C C1 0.44155(12) 0.6572(2) 0.85174(16) 0.0211(7) Uani d . . . 1.0 . .
H H1A 0.4698 0.6147 0.8849 0.025 Uiso calc U . R 1.0 . .
H H1B 0.4151 0.6428 0.8534 0.025 Uiso calc U . R 1.0 . .
B B1 0.62478(13) 0.2990(3) 0.66589(19) 0.0201(7) Uani d . . . 1.0 . .
P P1 0.42405(3) 0.83438(6) 0.80391(4) 0.01914(17) Uani d . . . 1.0 . .
Cl Cl1 0.36447(3) 0.83545(6) 0.61965(4) 0.02631(17) Uani d . . . 1.0 . .
N N1 0.42115(9) 0.64134(17) 0.77710(13) 0.0166(5) Uani d . . . 1.0 . .
P P2 0.38137(3) 0.59572(6) 0.63141(4) 0.01636(16) Uani d . . . 1.0 . .
C C2 0.45998(12) 0.7540(2) 0.87934(16) 0.0221(7) Uani d . . . 1.0 . .
H H2A 0.4961 0.7585 0.9044 0.027 Uiso calc U . R 1.0 . .
H H2B 0.4561 0.7694 0.9146 0.027 Uiso calc U . R 1.0 . .
N N2 0.47730(9) 0.74162(17) 0.73679(13) 0.0153(5) Uani d . . . 1.0 . .
C C7 0.36361(13) 0.8572(2) 0.78429(19) 0.0264(7) Uani d . . . 1.0 . .
C C6 0.43090(16) 1.0167(3) 0.7791(2) 0.0397(9) Uani d . . . 1.0 . .
H H6A 0.4158 0.9953 0.7307 0.059 Uiso calc U . R 1.0 . .
H H6B 0.4522 1.0698 0.792 0.059 Uiso calc U . R 1.0 . .
H H6C 0.4042 1.0338 0.7792 0.059 Uiso calc U . R 1.0 . .
C C5 0.48515(13) 0.9703(2) 0.91097(18) 0.0292(8) Uani d . . . 1.0 . .
H H5A 0.508 1.0218 0.927 0.044 Uiso calc U . R 1.0 . .
H H5B 0.5037 0.9197 0.9452 0.044 Uiso calc U . R 1.0 . .
H H5C 0.4577 0.9888 0.9089 0.044 Uiso calc U . R 1.0 . .
C C4 0.50660(15) 0.9179(3) 0.8383(2) 0.0391(10) Uani d . . . 1.0 . .
H H4A 0.4933 0.9009 0.7899 0.059 Uiso calc U . R 1.0 . .
H H4B 0.5263 0.8673 0.8718 0.059 Uiso calc U . R 1.0 . .
H H4C 0.5282 0.9716 0.8551 0.059 Uiso calc U . R 1.0 . .
C C3 0.46332(13) 0.9396(2) 0.83517(19) 0.0278(8) Uani d . . . 1.0 . .
C C8 0.34283(14) 0.7666(3) 0.7862(2) 0.0382(9) Uani d . . . 1.0 . .
H H8A 0.3086 0.7759 0.7673 0.057 Uiso calc U . R 1.0 . .
H H8B 0.3644 0.7446 0.8363 0.057 Uiso calc U . R 1.0 . .
H H8C 0.3422 0.7216 0.7563 0.057 Uiso calc U . R 1.0 . .
C C9 0.36971(15) 0.9211(3) 0.8386(2) 0.0449(11) Uani d . . . 1.0 . .
H H9A 0.379 0.9819 0.8345 0.067 Uiso calc U . R 1.0 . .
H H9B 0.3961 0.8979 0.8878 0.067 Uiso calc U . R 1.0 . .
H H9C 0.3379 0.9246 0.8283 0.067 Uiso calc U . R 1.0 . .
C C10 0.32286(14) 0.8953(3) 0.7073(2) 0.0410(10) Uani d . . . 1.0 . .
H H10A 0.315 0.8501 0.6717 0.062 Uiso calc U . R 1.0 . .
H H10B 0.3352 0.9511 0.7018 0.062 Uiso calc U . R 1.0 . .
H H10C 0.2925 0.9089 0.6993 0.062 Uiso calc U . R 1.0 . .
C C12 0.40312(12) 0.5072(2) 0.69906(17) 0.0219(7) Uani d . . . 1.0 . .
H H12A 0.3798 0.4547 0.6756 0.026 Uiso calc U . R 1.0 . .
H H12B 0.4368 0.4857 0.72 0.026 Uiso calc U . R 1.0 . .
C C11 0.40563(12) 0.5451(2) 0.75942(17) 0.0208(7) Uani d . . . 1.0 . .
H H11A 0.3721 0.5387 0.7445 0.025 Uiso calc U . R 1.0 . .
H H11B 0.4296 0.508 0.8036 0.025 Uiso calc U . R 1.0 . .
C C13 0.40779(11) 0.5686(2) 0.58774(16) 0.0175(6) Uani d . . . 1.0 . .
C C14 0.38130(12) 0.4873(2) 0.53595(18) 0.0264(7) Uani d . . . 1.0 . .
H H14A 0.3465 0.5037 0.4943 0.04 Uiso calc U . R 1.0 . .
H H14B 0.3816 0.4355 0.5613 0.04 Uiso calc U . R 1.0 . .
H H14C 0.3989 0.4708 0.5192 0.04 Uiso calc U . R 1.0 . .
C C16 0.40487(13) 0.6536(2) 0.54891(18) 0.0250(7) Uani d . . . 1.0 . .
H H16A 0.4216 0.6415 0.5301 0.038 Uiso calc U . R 1.0 . .
H H16B 0.4216 0.7046 0.5831 0.038 Uiso calc U . R 1.0 . .
H H16C 0.3696 0.6691 0.5086 0.038 Uiso calc U . R 1.0 . .
C C15 0.46318(11) 0.5439(2) 0.64748(17) 0.0212(7) Uani d . . . 1.0 . .
H H15A 0.466 0.4889 0.6725 0.032 Uiso calc U . R 1.0 . .
H H15B 0.4808 0.5942 0.6822 0.032 Uiso calc U . R 1.0 . .
H H15C 0.4782 0.5328 0.6261 0.032 Uiso calc U . R 1.0 . .
C C18 0.29344(12) 0.6370(3) 0.60114(18) 0.0278(8) Uani d . . . 1.0 . .
H H18A 0.2566 0.6358 0.5679 0.042 Uiso calc U . R 1.0 . .
H H18B 0.3052 0.7002 0.6127 0.042 Uiso calc U . R 1.0 . .
H H18C 0.3074 0.6045 0.6458 0.042 Uiso calc U . R 1.0 . .
C C17 0.31086(11) 0.5906(2) 0.56511(17) 0.0234(7) Uani d . . . 1.0 . .
C C19 0.28877(12) 0.6445(3) 0.49576(17) 0.0301(8) Uani d . . . 1.0 . .
H H19A 0.2959 0.6121 0.4686 0.045 Uiso calc U . R 1.0 . .
H H19B 0.3041 0.7052 0.5091 0.045 Uiso calc U . R 1.0 . .
H H19C 0.2523 0.6505 0.4656 0.045 Uiso calc U . R 1.0 . .
C C20 0.29032(13) 0.4940(3) 0.5457(2) 0.0342(9) Uani d . . . 1.0 . .
H H20A 0.2535 0.4958 0.5095 0.051 Uiso calc U . R 1.0 . .
H H20B 0.3013 0.4627 0.5893 0.051 Uiso calc U . R 1.0 . .
H H20C 0.303 0.4611 0.5259 0.051 Uiso calc U . R 1.0 . .
C C21 0.65397(12) 0.3975(2) 0.68928(17) 0.0219(7) Uani d . . . 1.0 . .
C C22 0.69231(12) 0.4253(2) 0.76112(18) 0.0247(7) Uani d . . . 1.0 . .
H H22 0.6996 0.3886 0.7989 0.03 Uiso calc U . R 1.0 . .
C C23 0.72006(13) 0.5040(3) 0.7795(2) 0.0301(8) Uani d . . . 1.0 . .
H H23 0.7462 0.5191 0.8292 0.036 Uiso calc U . R 1.0 . .
C C24 0.71018(14) 0.5605(3) 0.7267(2) 0.0326(8) Uani d . . . 1.0 . .
H H24 0.729 0.6148 0.7394 0.039 Uiso calc U . R 1.0 . .
C C25 0.67210(14) 0.5366(2) 0.6546(2) 0.0292(8) Uani d . . . 1.0 . .
H H25 0.6643 0.575 0.6172 0.035 Uiso calc U . R 1.0 . .
C C26 0.64544(13) 0.4564(2) 0.63712(18) 0.0247(7) Uani d . . . 1.0 . .
H H26 0.6202 0.4406 0.5874 0.03 Uiso calc U . R 1.0 . .
C C27 0.63938(11) 0.2416(2) 0.62422(16) 0.0202(6) Uani d . . . 1.0 . .
C C28 0.60825(13) 0.1761(2) 0.57041(19) 0.0281(8) Uani d . . . 1.0 . .
H H28 0.576 0.1652 0.555 0.034 Uiso calc U . R 1.0 . .
C C29 0.62268(14) 0.1264(3) 0.5387(2) 0.0329(9) Uani d . . . 1.0 . .
H H29 0.6003 0.0828 0.5022 0.039 Uiso calc U . R 1.0 . .
C C30 0.66941(13) 0.1401(2) 0.56012(19) 0.0273(7) Uani d . . . 1.0 . .
H H30 0.6794 0.1062 0.5387 0.033 Uiso calc U . R 1.0 . .
C C31 0.70114(12) 0.2036(2) 0.61297(17) 0.0247(7) Uani d . . . 1.0 . .
H H31 0.7334 0.2137 0.6283 0.03 Uiso calc U . R 1.0 . .
C C32 0.68626(12) 0.2529(2) 0.64397(17) 0.0222(7) Uani d . . . 1.0 . .
H H32 0.7089 0.2964 0.6803 0.027 Uiso calc U . R 1.0 . .
C C33 0.64567(12) 0.2441(2) 0.73929(16) 0.0216(7) Uani d . . . 1.0 . .
C C34 0.68276(13) 0.1765(2) 0.77241(19) 0.0278(8) Uani d . . . 1.0 . .
H H34 0.6945 0.1571 0.749 0.033 Uiso calc U . R 1.0 . .
C C35 0.70318(14) 0.1365(3) 0.8382(2) 0.0372(9) Uani d . . . 1.0 . .
H H35 0.7286 0.0915 0.8591 0.045 Uiso calc U . R 1.0 . .
C C36 0.68645(16) 0.1622(3) 0.8731(2) 0.0420(10) Uani d . . . 1.0 . .
H H36 0.7003 0.1353 0.918 0.05 Uiso calc U . R 1.0 . .
C C37 0.64908(16) 0.2282(3) 0.8416(2) 0.0401(9) Uani d . . . 1.0 . .
H H37 0.6372 0.2465 0.865 0.048 Uiso calc U . R 1.0 . .
C C38 0.62922(13) 0.2672(3) 0.77588(18) 0.0297(7) Uani d . . . 1.0 . .
H H38 0.6034 0.3114 0.7549 0.036 Uiso calc U . R 1.0 . .
C C39 0.56354(11) 0.3098(2) 0.61266(16) 0.0183(6) Uani d . . . 1.0 . .
C C40 0.53360(12) 0.2348(2) 0.59871(17) 0.0221(6) Uani d . . . 1.0 . .
H H40 0.5499 0.1789 0.6224 0.027 Uiso calc U . R 1.0 . .
C C41 0.48164(12) 0.2382(2) 0.55219(18) 0.0251(7) Uani d . . . 1.0 . .
H H41 0.4632 0.185 0.5438 0.03 Uiso calc U . R 1.0 . .
C C42 0.45659(13) 0.3186(2) 0.51793(18) 0.0248(7) Uani d . . . 1.0 . .
H H42 0.421 0.3215 0.486 0.03 Uiso calc U . R 1.0 . .
C C43 0.48435(12) 0.3945(2) 0.53099(17) 0.0226(7) Uani d . . . 1.0 . .
H H43 0.4677 0.4505 0.5081 0.027 Uiso calc U . R 1.0 . .
C C44 0.53650(12) 0.3899(2) 0.57731(17) 0.0199(6) Uani d . . . 1.0 . .
H H44 0.5545 0.4436 0.5853 0.024 Uiso calc U . R 1.0 . .
O O1 0.5 0.3534(3) 0.75 0.0652(15) Uani d TU P S 1.0 . .
C C45 0.4802(2) 0.2990(3) 0.6897(3) 0.0652(15) Uani d U . . 1.0 . .
H H45A 0.4971 0.3124 0.671 0.078 Uiso calc U . R 1.0 . .
H H45B 0.4438 0.3108 0.6507 0.078 Uiso calc U . R 1.0 . .
C C46 0.4889(3) 0.2038(4) 0.7138(3) 0.109(3) Uani d U . . 1.0 . .
H H46A 0.4566 0.1702 0.6841 0.131 Uiso calc U . R 1.0 . .
H H46B 0.5112 0.1737 0.7085 0.131 Uiso calc U . R 1.0 . .
O O2 0.3712(3) 0.2172(5) 0.5376(4) 0.073(2) Uani d U P D 0.506(6) A 1
C C60 0.3677(4) 0.1208(7) 0.5284(5) 0.060(3) Uani d U P D 0.506(6) A 1
H H60A 0.366 0.0907 0.5628 0.072 Uiso calc U P R 0.506(6) A 1
H H60B 0.3969 0.0966 0.5361 0.072 Uiso calc U P R 0.506(6) A 1
C C61 0.3201(4) 0.1063(7) 0.4519(6) 0.067(3) Uani d U P D 0.506(6) A 1
H H61A 0.2924 0.0886 0.4502 0.08 Uiso calc U P R 0.506(6) A 1
H H61B 0.3245 0.058 0.4285 0.08 Uiso calc U P R 0.506(6) A 1
C C62 0.3089(6) 0.1970(8) 0.4144(7) 0.075(5) Uani d U P D 0.506(6) A 1
H H62A 0.3292 0.2067 0.4005 0.091 Uiso calc U P R 0.506(6) A 1
H H62B 0.2728 0.2047 0.3716 0.091 Uiso calc U P R 0.506(6) A 1
C C63 0.3257(4) 0.2555(7) 0.4764(5) 0.061(3) Uani d U P D 0.506(6) A 1
H H63A 0.3309 0.319 0.469 0.073 Uiso calc U P R 0.506(6) A 1
H H63B 0.3004 0.2553 0.4818 0.073 Uiso calc U P R 0.506(6) A 1
O O2A 0.3573(3) 0.2009(6) 0.4505(5) 0.077(3) Uani d U P D 0.494(6) A 2
C C60A 0.3644(5) 0.1210(9) 0.4871(10) 0.088(5) Uani d U P D 0.494(6) A 2
H H60D 0.3979 0.1223 0.5364 0.106 Uiso calc U P R 0.494(6) A 2
H H60E 0.3633 0.068 0.4612 0.106 Uiso calc U P R 0.494(6) A 2
C C61A 0.3247(5) 0.1102(7) 0.4922(7) 0.063(3) Uani d U P D 0.494(6) A 2
H H61D 0.3046 0.0545 0.4667 0.075 Uiso calc U P R 0.494(6) A 2
H H61E 0.3401 0.1069 0.5434 0.075 Uiso calc U P R 0.494(6) A 2
C C62A 0.2928(3) 0.1937(6) 0.4562(5) 0.043(2) Uani d U P D 0.494(6) A 2
H H62D 0.2989 0.2363 0.4925 0.051 Uiso calc U P R 0.494(6) A 2
H H62E 0.2567 0.1776 0.421 0.051 Uiso calc U P R 0.494(6) A 2
C C63A 0.3092(5) 0.2356(10) 0.4182(8) 0.065(4) Uani d U P D 0.494(6) A 2
H H63D 0.2847 0.2201 0.366 0.078 Uiso calc U P R 0.494(6) A 2
H H63E 0.3106 0.3027 0.4229 0.078 Uiso calc U P R 0.494(6) A 2

loop_
_atom_site_aniso_label
_atom_site_aniso_U_11
_atom_site_aniso_U_22
_atom_site_aniso_U_33
_atom_site_aniso_U_12
_atom_site_aniso_U_13
_atom_site_aniso_U_23
W1 0.01112(5) 0.01512(6) 0.01228(5) 0.00123(5) 0.00779(4) 0.00107(5)
C1 0.0234(16) 0.0230(18) 0.0176(15) 0.0036(13) 0.0139(14) 0.0019(13)
B1 0.0200(17) 0.0194(18) 0.0218(17) 0.0026(14) 0.0142(15) 0.0001(14)
P1 0.0203(4) 0.0191(4) 0.0184(4) -0.0002(3) 0.0129(3) -0.0026(3)
Cl1 0.0234(4) 0.0268(4) 0.0217(4) 0.0076(3) 0.0119(3) 0.0071(3)
N1 0.0157(12) 0.0153(13) 0.0147(12) 0.0028(10) 0.0083(11) 0.0016(10)
P2 0.0129(4) 0.0205(4) 0.0151(4) -0.0016(3) 0.0090(3) -0.0019(3)
C2 0.0241(15) 0.026(2) 0.0159(14) -0.0007(13) 0.0130(13) -0.0001(12)
N2 0.0169(11) 0.0135(13) 0.0161(11) -0.0012(9) 0.0112(10) -0.0026(9)
C7 0.0244(17) 0.032(2) 0.0296(18) 0.0039(14) 0.0206(16) -0.0007(15)
C6 0.048(2) 0.031(2) 0.037(2) -0.0059(18) 0.027(2) -0.0012(17)
C5 0.0273(18) 0.026(2) 0.0293(18) -0.0026(14) 0.0167(16) -0.0091(15)
C4 0.045(2) 0.034(2) 0.057(3) -0.0164(18) 0.041(2) -0.0185(19)
C3 0.0301(19) 0.0234(19) 0.0297(18) -0.0066(14) 0.0197(16) -0.0059(14)
C8 0.0305(19) 0.041(2) 0.048(2) -0.0016(18) 0.0279(19) -0.003(2)
C9 0.033(2) 0.059(3) 0.048(3) -0.005(2) 0.029(2) -0.017(2)
C10 0.030(2) 0.051(3) 0.043(2) 0.0098(18) 0.0243(19) 0.006(2)
C12 0.0241(16) 0.0174(16) 0.0222(16) -0.0012(12) 0.0144(14) 0.0001(12)
C11 0.0236(16) 0.0213(17) 0.0201(15) -0.0030(13) 0.0156(14) 0.0001(13)
C13 0.0136(14) 0.0232(17) 0.0149(14) -0.0002(12) 0.0091(12) -0.0032(12)
C14 0.0220(17) 0.033(2) 0.0245(17) -0.0030(14) 0.0153(15) -0.0076(14)
C16 0.0288(18) 0.0281(19) 0.0256(17) 0.0035(14) 0.0211(15) 0.0048(14)
C15 0.0150(15) 0.0229(18) 0.0226(16) 0.0016(12) 0.0111(13) -0.0028(13)
C18 0.0164(15) 0.043(2) 0.0253(17) -0.0007(14) 0.0143(14) -0.0030(15)
C17 0.0129(14) 0.033(2) 0.0213(16) -0.0024(13) 0.0102(13) -0.0054(14)
C19 0.0172(16) 0.048(2) 0.0164(16) 0.0055(15) 0.0076(14) -0.0004(15)
C20 0.0229(18) 0.040(2) 0.038(2) -0.0119(16) 0.0197(17) -0.0137(17)
C21 0.0206(16) 0.0216(17) 0.0235(16) 0.0053(13) 0.0146(14) -0.0016(13)
C22 0.0205(16) 0.0271(19) 0.0227(16) 0.0036(13) 0.0127(14) -0.0034(14)
C23 0.0224(17) 0.033(2) 0.0291(18) -0.0039(15) 0.0147(16) -0.0111(16)
C24 0.0308(19) 0.027(2) 0.045(2) -0.0119(15) 0.0274(19) -0.0145(17)
C25 0.037(2) 0.0233(19) 0.036(2) -0.0047(15) 0.0280(18) -0.0044(15)
C26 0.0258(17) 0.0232(18) 0.0248(17) -0.0052(14) 0.0166(15) -0.0059(14)
C27 0.0192(14) 0.0177(17) 0.0199(14) 0.0022(12) 0.0113(13) 0.0002(12)
C28 0.0251(17) 0.0263(19) 0.036(2) -0.0008(14) 0.0218(16) -0.0061(15)
C29 0.0300(19) 0.029(2) 0.039(2) -0.0036(15) 0.0226(18) -0.0166(16)
C30 0.0269(18) 0.0260(19) 0.0302(18) 0.0065(14) 0.0194(16) -0.0025(15)
C31 0.0170(15) 0.0315(19) 0.0227(16) 0.0063(13) 0.0119(14) 0.0043(14)
C32 0.0202(15) 0.023(2) 0.0175(14) 0.0037(12) 0.0100(13) -0.0012(12)
C33 0.0225(15) 0.0187(18) 0.0189(14) -0.0001(12) 0.0117(13) -0.0017(12)
C34 0.0264(18) 0.0242(19) 0.0276(18) 0.0022(14) 0.0157(16) 0.0016(14)
C35 0.034(2) 0.031(2) 0.032(2) 0.0088(16) 0.0152(18) 0.0107(16)
C36 0.045(2) 0.044(3) 0.0252(19) 0.0045(19) 0.0185(19) 0.0117(17)
C37 0.050(2) 0.046(2) 0.0283(19) 0.006(2) 0.0273(19) 0.0051(19)
C38 0.0337(18) 0.0270(18) 0.0243(16) 0.0076(16) 0.0174(15) 0.0037(15)
C39 0.0233(16) 0.0188(16) 0.0166(14) 0.0004(13) 0.0148(13) -0.0016(12)
C40 0.0240(15) 0.0182(15) 0.0270(16) 0.0052(14) 0.0180(14) 0.0040(14)
C41 0.0277(17) 0.0242(17) 0.0292(17) -0.0028(15) 0.0214(15) -0.0037(15)
C42 0.0229(16) 0.030(2) 0.0239(16) 0.0047(14) 0.0164(15) -0.0009(14)
C43 0.0257(17) 0.0250(18) 0.0192(15) 0.0094(13) 0.0157(14) 0.0048(13)
C44 0.0248(16) 0.0181(17) 0.0212(15) 0.0024(13) 0.0171(14) 0.0010(12)
O1 0.120(4) 0.039(3) 0.044(3) 0 0.058(3) 0
C45 0.102(4) 0.051(3) 0.046(3) 0.003(3) 0.051(3) -0.006(2)
C46 0.182(8) 0.050(3) 0.080(4) 0.041(4) 0.081(5) 0.006(3)
O2 0.057(4) 0.089(5) 0.054(4) -0.016(4) 0.028(3) -0.013(3)
C60 0.051(6) 0.073(6) 0.060(5) 0.003(4) 0.039(5) -0.001(4)
C61 0.050(6) 0.050(5) 0.067(6) 0.002(4) 0.025(5) 0.002(4)
C62 0.077(9) 0.060(7) 0.058(5) -0.010(6) 0.032(5) -0.015(5)
C63 0.066(6) 0.055(6) 0.046(5) -0.009(4) 0.031(4) -0.011(4)
O2A 0.059(5) 0.088(6) 0.094(6) 0.000(4) 0.054(5) 0.018(4)
C60A 0.085(8) 0.084(8) 0.125(12) 0.018(6) 0.082(9) 0.039(8)
C61A 0.084(8) 0.056(6) 0.068(7) -0.002(5) 0.059(7) -0.003(5)
C62A 0.050(5) 0.036(4) 0.043(5) -0.011(4) 0.031(4) -0.010(4)
C63A 0.057(6) 0.071(8) 0.077(8) -0.008(6) 0.049(6) 0.005(7)

_geom_special_details            
;

All esds (except the esd in the dihedral angle between two l.s. planes)
are estimated using the full covariance matrix.  The cell esds are taken
into account individually in the estimation of esds in distances, angles
and torsion angles; correlations between esds in cell parameters are only
used when they are defined by crystal symmetry.  An approximate (isotropic)
treatment of cell esds is used for estimating esds involving l.s. planes.
;

loop_
_geom_bond_atom_site_label_1
_geom_bond_atom_site_label_2
_geom_bond_site_symmetry_2
_geom_bond_distance
_geom_bond_publ_flag
W1 N2 . 1.785(2) ?
W1 N1 . 1.983(3) ?
W1 Cl1 . 2.3507(8) ?
W1 P2 . 2.5269(8) ?
W1 P1 . 2.5535(8) ?
C1 N1 . 1.481(4) ?
C1 C2 . 1.524(4) ?
B1 C39 . 1.642(5) ?
B1 C33 . 1.641(5) ?
B1 C21 . 1.646(5) ?
B1 C27 . 1.654(5) ?
P1 C2 . 1.826(3) ?
P1 C3 . 1.872(4) ?
P1 C7 . 1.890(3) ?
N1 C11 . 1.475(4) ?
P2 C12 . 1.833(3) ?
P2 C17 . 1.877(3) ?
P2 C13 . 1.878(3) ?
N2 N2 2_656 1.277(5) ?
C7 C9 . 1.528(5) ?
C7 C8 . 1.537(5) ?
C7 C10 . 1.539(5) ?
C6 C3 . 1.552(5) ?
C5 C3 . 1.540(5) ?
C4 C3 . 1.520(5) ?
C12 C11 . 1.533(4) ?
C13 C15 . 1.527(4) ?
C13 C14 . 1.532(4) ?
C13 C16 . 1.534(4) ?
C18 C17 . 1.536(4) ?
C17 C20 . 1.521(5) ?
C17 C19 . 1.544(5) ?
C21 C22 . 1.400(4) ?
C21 C26 . 1.405(5) ?
C22 C23 . 1.385(5) ?
C23 C24 . 1.379(5) ?
C24 C25 . 1.388(5) ?
C25 C26 . 1.389(5) ?
C27 C32 . 1.400(4) ?
C27 C28 . 1.402(5) ?
C28 C29 . 1.390(5) ?
C29 C30 . 1.382(5) ?
C30 C31 . 1.375(5) ?
C31 C32 . 1.385(4) ?
C33 C38 . 1.401(5) ?
C33 C34 . 1.401(5) ?
C34 C35 . 1.393(5) ?
C35 C36 . 1.380(6) ?
C36 C37 . 1.392(6) ?
C37 C38 . 1.391(5) ?
C39 C44 . 1.400(4) ?
C39 C40 . 1.406(4) ?
C40 C41 . 1.385(4) ?
C41 C42 . 1.380(5) ?
C42 C43 . 1.378(5) ?
C43 C44 . 1.391(4) ?
O1 C45 2_656 1.397(5) ?
O1 C45 . 1.397(5) ?
C45 C46 . 1.471(7) ?
C46 C46 2_656 1.391(11) ?
O2 C63 . 1.405(10) ?
O2 C60 . 1.426(10) ?
C60 C61 . 1.495(11) ?
C61 C62 . 1.517(12) ?
C62 C63 . 1.490(12) ?
O2A C60A . 1.398(11) ?
O2A C63A . 1.418(12) ?
C60A C61A . 1.501(11) ?
C61A C62A . 1.499(11) ?
C62A C63A . 1.521(11) ?

loop_
_geom_angle_atom_site_label_1
_geom_angle_atom_site_label_2
_geom_angle_atom_site_label_3
_geom_angle_site_symmetry_1
_geom_angle_site_symmetry_3
_geom_angle
_geom_angle_publ_flag
N2 W1 N1 . . 111.71(10) ?
N2 W1 Cl1 . . 105.53(8) ?
N1 W1 Cl1 . . 142.77(7) ?
N2 W1 P2 . . 100.52(8) ?
N1 W1 P2 . . 80.15(7) ?
Cl1 W1 P2 . . 93.40(3) ?
N2 W1 P1 . . 106.42(8) ?
N1 W1 P1 . . 78.30(7) ?
Cl1 W1 P1 . . 91.45(3) ?
P2 W1 P1 . . 150.21(3) ?
N1 C1 C2 . . 114.4(3) ?
C39 B1 C33 . . 108.7(3) ?
C39 B1 C21 . . 112.9(3) ?
C33 B1 C21 . . 109.0(3) ?
C39 B1 C27 . . 110.3(3) ?
C33 B1 C27 . . 109.5(3) ?
C21 B1 C27 . . 106.4(3) ?
C2 P1 C3 . . 106.68(16) ?
C2 P1 C7 . . 106.55(15) ?
C3 P1 C7 . . 111.63(16) ?
C2 P1 W1 . . 95.61(10) ?
C3 P1 W1 . . 116.98(11) ?
C7 P1 W1 . . 116.95(11) ?
C11 N1 C1 . . 107.3(2) ?
C11 N1 W1 . . 126.76(19) ?
C1 N1 W1 . . 125.9(2) ?
C12 P2 C17 . . 106.20(15) ?
C12 P2 C13 . . 107.45(14) ?
C17 P2 C13 . . 112.12(14) ?
C12 P2 W1 . . 98.28(10) ?
C17 P2 W1 . . 114.53(11) ?
C13 P2 W1 . . 116.49(10) ?
C1 C2 P1 . . 110.2(2) ?
N2 N2 W1 2_656 . 169.7(3) ?
C9 C7 C8 . . 107.4(3) ?
C9 C7 C10 . . 109.1(3) ?
C8 C7 C10 . . 105.9(3) ?
C9 C7 P1 . . 113.9(3) ?
C8 C7 P1 . . 109.0(2) ?
C10 C7 P1 . . 111.2(2) ?
C4 C3 C5 . . 108.6(3) ?
C4 C3 C6 . . 109.1(3) ?
C5 C3 C6 . . 110.3(3) ?
C4 C3 P1 . . 107.5(2) ?
C5 C3 P1 . . 112.3(2) ?
C6 C3 P1 . . 109.0(2) ?
C11 C12 P2 . . 110.0(2) ?
N1 C11 C12 . . 113.9(2) ?
C15 C13 C14 . . 107.8(3) ?
C15 C13 C16 . . 107.9(3) ?
C14 C13 C16 . . 111.4(3) ?
C15 C13 P2 . . 108.1(2) ?
C14 C13 P2 . . 112.2(2) ?
C16 C13 P2 . . 109.3(2) ?
C20 C17 C18 . . 107.6(3) ?
C20 C17 C19 . . 110.2(3) ?
C18 C17 C19 . . 107.9(3) ?
C20 C17 P2 . . 113.3(2) ?
C18 C17 P2 . . 107.1(2) ?
C19 C17 P2 . . 110.5(2) ?
C22 C21 C26 . . 114.6(3) ?
C22 C21 B1 . . 123.9(3) ?
C26 C21 B1 . . 121.1(3) ?
C23 C22 C21 . . 122.8(3) ?
C24 C23 C22 . . 120.8(3) ?
C23 C24 C25 . . 118.6(3) ?
C24 C25 C26 . . 119.8(3) ?
C25 C26 C21 . . 123.3(3) ?
C32 C27 C28 . . 114.9(3) ?
C32 C27 B1 . . 120.8(3) ?
C28 C27 B1 . . 124.2(3) ?
C29 C28 C27 . . 122.6(3) ?
C30 C29 C28 . . 120.2(3) ?
C31 C30 C29 . . 118.9(3) ?
C30 C31 C32 . . 120.3(3) ?
C31 C32 C27 . . 123.0(3) ?
C38 C33 C34 . . 115.3(3) ?
C38 C33 B1 . . 120.8(3) ?
C34 C33 B1 . . 123.7(3) ?
C35 C34 C33 . . 122.7(3) ?
C36 C35 C34 . . 120.0(4) ?
C35 C36 C37 . . 119.2(3) ?
C36 C37 C38 . . 119.8(4) ?
C37 C38 C33 . . 122.9(3) ?
C44 C39 C40 . . 114.3(3) ?
C44 C39 B1 . . 125.3(3) ?
C40 C39 B1 . . 120.4(3) ?
C41 C40 C39 . . 123.4(3) ?
C42 C41 C40 . . 120.2(3) ?
C43 C42 C41 . . 118.6(3) ?
C42 C43 C44 . . 120.7(3) ?
C43 C44 C39 . . 122.9(3) ?
C45 O1 C45 2_656 . 110.3(5) ?
O1 C45 C46 . . 107.0(4) ?
C46 C46 C45 2_656 . 107.8(3) ?
C63 O2 C60 . . 108.0(7) ?
O2 C60 C61 . . 104.4(8) ?
C60 C61 C62 . . 105.3(9) ?
C63 C62 C61 . . 96.7(10) ?
O2 C63 C62 . . 105.3(9) ?
C60A O2A C63A . . 107.5(8) ?
O2A C60A C61A . . 111.3(9) ?
C62A C61A C60A . . 104.4(8) ?
C61A C62A C63A . . 104.3(8) ?
O2A C63A C62A . . 108.5(9) ?

loop_
_geom_torsion_atom_site_label_1
_geom_torsion_atom_site_label_2
_geom_torsion_atom_site_label_3
_geom_torsion_atom_site_label_4
_geom_torsion_site_symmetry_1
_geom_torsion_site_symmetry_2
_geom_torsion_site_symmetry_3
_geom_torsion_site_symmetry_4
_geom_torsion
_geom_torsion_publ_flag
C2 C1 N1 C11 . . . . 179.5(3) ?
C2 C1 N1 W1 . . . . 2.0(4) ?
N1 C1 C2 P1 . . . . 29.9(3) ?
C3 P1 C2 C1 . . . . -158.7(2) ?
C7 P1 C2 C1 . . . . 81.9(2) ?
W1 P1 C2 C1 . . . . -38.4(2) ?
N1 W1 N2 N2 . . . 2_656 -18.3(8) ?
Cl1 W1 N2 N2 . . . 2_656 161.7(8) ?
P2 W1 N2 N2 . . . 2_656 -101.8(8) ?
P1 W1 N2 N2 . . . 2_656 65.4(8) ?
C2 P1 C7 C9 . . . . 76.4(3) ?
C3 P1 C7 C9 . . . . -39.7(3) ?
W1 P1 C7 C9 . . . . -178.3(2) ?
C2 P1 C7 C8 . . . . -43.5(3) ?
C3 P1 C7 C8 . . . . -159.6(2) ?
W1 P1 C7 C8 . . . . 61.9(3) ?
C2 P1 C7 C10 . . . . -159.9(3) ?
C3 P1 C7 C10 . . . . 84.0(3) ?
W1 P1 C7 C10 . . . . -54.5(3) ?
C2 P1 C3 C4 . . . . 72.5(3) ?
C7 P1 C3 C4 . . . . -171.5(3) ?
W1 P1 C3 C4 . . . . -33.0(3) ?
C2 P1 C3 C5 . . . . -46.9(3) ?
C7 P1 C3 C5 . . . . 69.1(3) ?
W1 P1 C3 C5 . . . . -152.4(2) ?
C2 P1 C3 C6 . . . . -169.4(2) ?
C7 P1 C3 C6 . . . . -53.4(3) ?
W1 P1 C3 C6 . . . . 85.1(3) ?
C17 P2 C12 C11 . . . . -86.9(2) ?
C13 P2 C12 C11 . . . . 153.0(2) ?
W1 P2 C12 C11 . . . . 31.7(2) ?
C1 N1 C11 C12 . . . . -157.5(3) ?
W1 N1 C11 C12 . . . . 20.0(4) ?
P2 C12 C11 N1 . . . . -35.4(3) ?
C12 P2 C13 C15 . . . . -45.4(2) ?
C17 P2 C13 C15 . . . . -161.7(2) ?
W1 P2 C13 C15 . . . . 63.6(2) ?
C12 P2 C13 C14 . . . . 73.4(2) ?
C17 P2 C13 C14 . . . . -43.0(3) ?
W1 P2 C13 C14 . . . . -177.65(19) ?
C12 P2 C13 C16 . . . . -162.6(2) ?
C17 P2 C13 C16 . . . . 81.1(2) ?
W1 P2 C13 C16 . . . . -53.6(2) ?
C12 P2 C17 C20 . . . . -41.4(3) ?
C13 P2 C17 C20 . . . . 75.7(3) ?
W1 P2 C17 C20 . . . . -148.7(2) ?
C12 P2 C17 C18 . . . . 77.2(3) ?
C13 P2 C17 C18 . . . . -165.7(2) ?
W1 P2 C17 C18 . . . . -30.1(3) ?
C12 P2 C17 C19 . . . . -165.6(2) ?
C13 P2 C17 C19 . . . . -48.5(3) ?
W1 P2 C17 C19 . . . . 87.1(2) ?
C39 B1 C21 C22 . . . . 124.2(3) ?
C33 B1 C21 C22 . . . . 3.3(4) ?
C27 B1 C21 C22 . . . . -114.7(3) ?
C39 B1 C21 C26 . . . . -62.8(4) ?
C33 B1 C21 C26 . . . . 176.2(3) ?
C27 B1 C21 C26 . . . . 58.2(4) ?
C26 C21 C22 C23 . . . . -0.7(5) ?
B1 C21 C22 C23 . . . . 172.7(3) ?
C21 C22 C23 C24 . . . . 1.4(5) ?
C22 C23 C24 C25 . . . . -0.6(5) ?
C23 C24 C25 C26 . . . . -0.9(5) ?
C24 C25 C26 C21 . . . . 1.7(5) ?
C22 C21 C26 C25 . . . . -0.9(5) ?
B1 C21 C26 C25 . . . . -174.5(3) ?
C39 B1 C27 C32 . . . . 154.8(3) ?
C33 B1 C27 C32 . . . . -85.6(4) ?
C21 B1 C27 C32 . . . . 32.1(4) ?
C39 B1 C27 C28 . . . . -28.5(4) ?
C33 B1 C27 C28 . . . . 91.1(4) ?
C21 B1 C27 C28 . . . . -151.2(3) ?
C32 C27 C28 C29 . . . . -0.3(5) ?
B1 C27 C28 C29 . . . . -177.2(3) ?
C27 C28 C29 C30 . . . . 0.3(6) ?
C28 C29 C30 C31 . . . . -0.1(6) ?
C29 C30 C31 C32 . . . . -0.1(5) ?
C30 C31 C32 C27 . . . . 0.1(5) ?
C28 C27 C32 C31 . . . . 0.1(5) ?
B1 C27 C32 C31 . . . . 177.1(3) ?
C39 B1 C33 C38 . . . . -45.6(4) ?
C21 B1 C33 C38 . . . . 77.8(4) ?
C27 B1 C33 C38 . . . . -166.1(3) ?
C39 B1 C33 C34 . . . . 138.7(3) ?
C21 B1 C33 C34 . . . . -97.8(4) ?
C27 B1 C33 C34 . . . . 18.2(4) ?
C38 C33 C34 C35 . . . . -1.8(5) ?
B1 C33 C34 C35 . . . . 174.1(3) ?
C33 C34 C35 C36 . . . . 0.9(6) ?
C34 C35 C36 C37 . . . . 0.1(6) ?
C35 C36 C37 C38 . . . . -0.1(6) ?
C36 C37 C38 C33 . . . . -0.9(6) ?
C34 C33 C38 C37 . . . . 1.8(5) ?
B1 C33 C38 C37 . . . . -174.2(3) ?
C33 B1 C39 C44 . . . . 134.0(3) ?
C21 B1 C39 C44 . . . . 12.9(4) ?
C27 B1 C39 C44 . . . . -105.9(3) ?
C33 B1 C39 C40 . . . . -46.6(4) ?
C21 B1 C39 C40 . . . . -167.7(3) ?
C27 B1 C39 C40 . . . . 73.4(4) ?
C44 C39 C40 C41 . . . . 2.1(4) ?
B1 C39 C40 C41 . . . . -177.4(3) ?
C39 C40 C41 C42 . . . . -1.5(5) ?
C40 C41 C42 C43 . . . . 0.1(5) ?
C41 C42 C43 C44 . . . . 0.5(5) ?
C42 C43 C44 C39 . . . . 0.2(5) ?
C40 C39 C44 C43 . . . . -1.4(4) ?
B1 C39 C44 C43 . . . . 178.0(3) ?
C45 O1 C45 C46 2_656 . . . -1.1(4) ?
O1 C45 C46 C46 . . . 2_656 2.9(11) ?
C63 O2 C60 C61 . . . . 9.0(13) ?
O2 C60 C61 C62 . . . . 19.5(15) ?
C60 C61 C62 C63 . . . . -37.9(15) ?
C60 O2 C63 C62 . . . . -35.0(12) ?
C61 C62 C63 O2 . . . . 44.1(13) ?
C63A O2A C60A C61A . . . . -11.3(19) ?
O2A C60A C61A C62A . . . . -1.4(19) ?
C60A C61A C62A C63A . . . . 12.4(15) ?
C60A O2A C63A C62A . . . . 19.4(16) ?
C61A C62A C63A O2A . . . . -19.9(14) ?

_shelx_res_file                  
;


    mo_CW_BS_181217_0m_a.res created by SHELXL-2014/7


TITL mo_CW_BS_181217_0m_a.res in C2/c
CELL  0.71073  35.4758  14.6906  24.6143   90.000  131.433   90.000
ZERR    4.000   0.0014   0.0006   0.0017    0.000    0.001    0.000
LATT  7
SYMM -X, Y, 1/2-Z
SFAC C H B CL N O P W
UNIT 400 608 8 8 16 12 16 8
TEMP -171.640
SIZE 0.076 0.101 0.20
L.S. 50
LIST 6
FMAP 2
ACTA
CONF
PLAN 20
SADI C60 C61 C61 C62 C62 C63 C60A C61A C61A C62A C62A C63A
SADI O2 C60 O2 C63 O2A C60A O2A C63A
RIGU O1 > C63A
WGHT    0.020000   37.264004
FVAR       0.11502   0.50641
W1    8    0.418379    0.732041    0.714869    11.00000    0.01112    0.01512 =
         0.01228    0.00107    0.00779    0.00123
C1    1    0.441549    0.657240    0.851745    11.00000    0.02339    0.02295 =
         0.01765    0.00190    0.01392    0.00362
AFIX  23
H1A   2    0.469832    0.614677    0.884913    11.00000   -1.20000
H1B   2    0.415074    0.642833    0.853428    11.00000   -1.20000
AFIX   0
B1    3    0.624785    0.299019    0.665894    11.00000    0.01996    0.01944 =
         0.02181    0.00008    0.01420    0.00256
P1    7    0.424051    0.834383    0.803907    11.00000    0.02029    0.01908 =
         0.01837   -0.00260    0.01293   -0.00016
CL1   4    0.364474    0.835446    0.619650    11.00000    0.02337    0.02681 =
         0.02169    0.00709    0.01192    0.00764
N1    5    0.421150    0.641338    0.777096    11.00000    0.01570    0.01527 =
         0.01467    0.00157    0.00829    0.00280
P2    7    0.381371    0.595719    0.631406    11.00000    0.01293    0.02051 =
         0.01508   -0.00185    0.00903   -0.00161
C2    1    0.459983    0.754039    0.879345    11.00000    0.02408    0.02580 =
         0.01593   -0.00006    0.01297   -0.00074
AFIX  23
H2A   2    0.496095    0.758479    0.904405    11.00000   -1.20000
H2B   2    0.456125    0.769391    0.914605    11.00000   -1.20000
AFIX   0
N2    5    0.477300    0.741615    0.736788    11.00000    0.01687    0.01346 =
         0.01614   -0.00259    0.01121   -0.00120
C7    1    0.363606    0.857158    0.784291    11.00000    0.02438    0.03160 =
         0.02964   -0.00070    0.02061    0.00385
C6    1    0.430903    1.016743    0.779115    11.00000    0.04767    0.03124 =
         0.03719   -0.00121    0.02686   -0.00590
AFIX 137
H6A   2    0.415826    0.995322    0.730730    11.00000   -1.50000
H6B   2    0.452184    1.069779    0.792032    11.00000   -1.50000
H6C   2    0.404235    1.033814    0.779195    11.00000   -1.50000
AFIX   0
C5    1    0.485149    0.970255    0.910972    11.00000    0.02725    0.02624 =
         0.02926   -0.00908    0.01669   -0.00260
AFIX 137
H5A   2    0.507955    1.021775    0.927026    11.00000   -1.50000
H5B   2    0.503686    0.919700    0.945191    11.00000   -1.50000
H5C   2    0.457700    0.988785    0.908940    11.00000   -1.50000
AFIX   0
C4    1    0.506604    0.917942    0.838279    11.00000    0.04468    0.03375 =
         0.05712   -0.01854    0.04138   -0.01641
AFIX 137
H4A   2    0.493258    0.900937    0.789854    11.00000   -1.50000
H4B   2    0.526266    0.867279    0.871848    11.00000   -1.50000
H4C   2    0.528200    0.971628    0.855141    11.00000   -1.50000
AFIX   0
C3    1    0.463319    0.939622    0.835169    11.00000    0.03010    0.02341 =
         0.02967   -0.00594    0.01968   -0.00657
C8    1    0.342831    0.766616    0.786222    11.00000    0.03047    0.04109 =
         0.04778   -0.00333    0.02788   -0.00162
AFIX 137
H8A   2    0.308621    0.775902    0.767307    11.00000   -1.50000
H8B   2    0.364371    0.744628    0.836283    11.00000   -1.50000
H8C   2    0.342250    0.721570    0.756309    11.00000   -1.50000
AFIX   0
C9    1    0.369705    0.921146    0.838582    11.00000    0.03349    0.05867 =
         0.04763   -0.01710    0.02897   -0.00468
AFIX 137
H9A   2    0.378985    0.981944    0.834473    11.00000   -1.50000
H9B   2    0.396128    0.897911    0.887818    11.00000   -1.50000
H9C   2    0.337916    0.924634    0.828285    11.00000   -1.50000
AFIX   0
C10   1    0.322859    0.895309    0.707287    11.00000    0.03017    0.05091 =
         0.04255    0.00615    0.02431    0.00979
AFIX 137
H10A  2    0.314983    0.850137    0.671742    11.00000   -1.50000
H10B  2    0.335184    0.951144    0.701800    11.00000   -1.50000
H10C  2    0.292471    0.908933    0.699302    11.00000   -1.50000
AFIX   0
C12   1    0.403119    0.507167    0.699058    11.00000    0.02407    0.01735 =
         0.02222    0.00014    0.01444   -0.00123
AFIX  23
H12A  2    0.379768    0.454723    0.675644    11.00000   -1.20000
H12B  2    0.436826    0.485653    0.719974    11.00000   -1.20000
AFIX   0
C11   1    0.405630    0.545073    0.759424    11.00000    0.02359    0.02133 =
         0.02006    0.00011    0.01559   -0.00302
AFIX  23
H11A  2    0.372115    0.538732    0.744541    11.00000   -1.20000
H11B  2    0.429627    0.507981    0.803647    11.00000   -1.20000
AFIX   0
C13   1    0.407785    0.568589    0.587738    11.00000    0.01360    0.02322 =
         0.01490   -0.00323    0.00912   -0.00021
C14   1    0.381304    0.487321    0.535954    11.00000    0.02197    0.03251 =
         0.02449   -0.00755    0.01526   -0.00295
AFIX 137
H14A  2    0.346460    0.503745    0.494268    11.00000   -1.50000
H14B  2    0.381631    0.435476    0.561318    11.00000   -1.50000
H14C  2    0.398885    0.470764    0.519156    11.00000   -1.50000
AFIX   0
C16   1    0.404870    0.653625    0.548907    11.00000    0.02881    0.02811 =
         0.02555    0.00478    0.02113    0.00352
AFIX 137
H16A  2    0.421608    0.641491    0.530149    11.00000   -1.50000
H16B  2    0.421585    0.704574    0.583133    11.00000   -1.50000
H16C  2    0.369555    0.669124    0.508636    11.00000   -1.50000
AFIX   0
C15   1    0.463179    0.543906    0.647483    11.00000    0.01502    0.02293 =
         0.02263   -0.00280    0.01113    0.00165
AFIX 137
H15A  2    0.466042    0.488854    0.672486    11.00000   -1.50000
H15B  2    0.480829    0.594195    0.682221    11.00000   -1.50000
H15C  2    0.478221    0.532825    0.626090    11.00000   -1.50000
AFIX   0
C18   1    0.293443    0.636999    0.601142    11.00000    0.01639    0.04299 =
         0.02533   -0.00300    0.01430   -0.00070
AFIX 137
H18A  2    0.256643    0.635849    0.567916    11.00000   -1.50000
H18B  2    0.305155    0.700245    0.612709    11.00000   -1.50000
H18C  2    0.307415    0.604512    0.645793    11.00000   -1.50000
AFIX   0
C17   1    0.310865    0.590591    0.565106    11.00000    0.01292    0.03342 =
         0.02128   -0.00540    0.01016   -0.00235
C19   1    0.288773    0.644531    0.495757    11.00000    0.01724    0.04832 =
         0.01644   -0.00039    0.00759    0.00546
AFIX 137
H19A  2    0.295876    0.612121    0.468590    11.00000   -1.50000
H19B  2    0.304098    0.705157    0.509065    11.00000   -1.50000
H19C  2    0.252326    0.650542    0.465614    11.00000   -1.50000
AFIX   0
C20   1    0.290325    0.493956    0.545722    11.00000    0.02289    0.04013 =
         0.03832   -0.01374    0.01969   -0.01192
AFIX 137
H20A  2    0.253508    0.495774    0.509453    11.00000   -1.50000
H20B  2    0.301256    0.462712    0.589282    11.00000   -1.50000
H20C  2    0.302978    0.461124    0.525941    11.00000   -1.50000
AFIX   0
C21   1    0.653969    0.397533    0.689277    11.00000    0.02057    0.02164 =
         0.02348   -0.00162    0.01461    0.00533
C22   1    0.692307    0.425314    0.761122    11.00000    0.02052    0.02709 =
         0.02273   -0.00340    0.01271    0.00360
AFIX  43
H22   2    0.699606    0.388635    0.798876    11.00000   -1.20000
AFIX   0
C23   1    0.720059    0.503973    0.779541    11.00000    0.02244    0.03329 =
         0.02909   -0.01111    0.01475   -0.00386
AFIX  43
H23   2    0.746214    0.519108    0.829170    11.00000   -1.20000
AFIX   0
C24   1    0.710182    0.560548    0.726730    11.00000    0.03081    0.02673 =
         0.04536   -0.01455    0.02742   -0.01191
AFIX  43
H24   2    0.729038    0.614755    0.739441    11.00000   -1.20000
AFIX   0
C25   1    0.672096    0.536625    0.654576    11.00000    0.03703    0.02333 =
         0.03615   -0.00438    0.02796   -0.00468
AFIX  43
H25   2    0.664288    0.575010    0.617236    11.00000   -1.20000
AFIX   0
C26   1    0.645436    0.456424    0.637119    11.00000    0.02579    0.02323 =
         0.02477   -0.00586    0.01659   -0.00517
AFIX  43
H26   2    0.620169    0.440602    0.587427    11.00000   -1.20000
AFIX   0
C27   1    0.639384    0.241619    0.624221    11.00000    0.01918    0.01770 =
         0.01993    0.00017    0.01127    0.00224
C28   1    0.608253    0.176092    0.570408    11.00000    0.02514    0.02626 =
         0.03625   -0.00609    0.02177   -0.00079
AFIX  43
H28   2    0.576019    0.165248    0.554977    11.00000   -1.20000
AFIX   0
C29   1    0.622675    0.126355    0.538729    11.00000    0.02998    0.02935 =
         0.03898   -0.01658    0.02265   -0.00358
AFIX  43
H29   2    0.600340    0.082768    0.502248    11.00000   -1.20000
AFIX   0
C30   1    0.669409    0.140086    0.560119    11.00000    0.02691    0.02595 =
         0.03024   -0.00254    0.01940    0.00651
AFIX  43
H30   2    0.679445    0.106212    0.538654    11.00000   -1.20000
AFIX   0
C31   1    0.701135    0.203577    0.612975    11.00000    0.01695    0.03147 =
         0.02269    0.00434    0.01187    0.00635
AFIX  43
H31   2    0.733391    0.213650    0.628292    11.00000   -1.20000
AFIX   0
C32   1    0.686258    0.252897    0.643972    11.00000    0.02021    0.02308 =
         0.01753   -0.00122    0.01002    0.00374
AFIX  43
H32   2    0.708911    0.296379    0.680307    11.00000   -1.20000
AFIX   0
C33   1    0.645672    0.244093    0.739292    11.00000    0.02249    0.01874 =
         0.01887   -0.00169    0.01170   -0.00007
C34   1    0.682764    0.176510    0.772415    11.00000    0.02640    0.02419 =
         0.02763    0.00165    0.01570    0.00221
AFIX  43
H34   2    0.694486    0.157126    0.749022    11.00000   -1.20000
AFIX   0
C35   1    0.703185    0.136526    0.838235    11.00000    0.03359    0.03124 =
         0.03170    0.01074    0.01522    0.00883
AFIX  43
H35   2    0.728644    0.091525    0.859142    11.00000   -1.20000
AFIX   0
C36   1    0.686452    0.162249    0.873079    11.00000    0.04530    0.04398 =
         0.02525    0.01169    0.01849    0.00448
AFIX  43
H36   2    0.700285    0.135269    0.918004    11.00000   -1.20000
AFIX   0
C37   1    0.649076    0.228175    0.841635    11.00000    0.04986    0.04553 =
         0.02835    0.00509    0.02730    0.00558
AFIX  43
H37   2    0.637165    0.246462    0.864987    11.00000   -1.20000
AFIX   0
C38   1    0.629220    0.267198    0.775882    11.00000    0.03368    0.02696 =
         0.02426    0.00371    0.01741    0.00756
AFIX  43
H38   2    0.603385    0.311432    0.754882    11.00000   -1.20000
AFIX   0
C39   1    0.563536    0.309792    0.612659    11.00000    0.02330    0.01878 =
         0.01659   -0.00158    0.01483    0.00037
C40   1    0.533604    0.234787    0.598707    11.00000    0.02396    0.01824 =
         0.02696    0.00397    0.01802    0.00520
AFIX  43
H40   2    0.549872    0.178880    0.622421    11.00000   -1.20000
AFIX   0
C41   1    0.481640    0.238162    0.552192    11.00000    0.02775    0.02416 =
         0.02924   -0.00367    0.02140   -0.00277
AFIX  43
H41   2    0.463197    0.184995    0.543849    11.00000   -1.20000
AFIX   0
C42   1    0.456586    0.318594    0.517929    11.00000    0.02293    0.02965 =
         0.02390   -0.00091    0.01636    0.00473
AFIX  43
H42   2    0.420957    0.321542    0.486022    11.00000   -1.20000
AFIX   0
C43   1    0.484349    0.394504    0.530987    11.00000    0.02572    0.02500 =
         0.01916    0.00479    0.01573    0.00937
AFIX  43
H43   2    0.467716    0.450520    0.508132    11.00000   -1.20000
AFIX   0
C44   1    0.536498    0.389947    0.577309    11.00000    0.02481    0.01808 =
         0.02117    0.00096    0.01706    0.00236
AFIX  43
H44   2    0.554543    0.443572    0.585296    11.00000   -1.20000
AFIX   0
O1    6    0.500000    0.353412    0.750000    10.50000    0.12009    0.03939 =
         0.04434    0.00000    0.05787    0.00000
C45   1    0.480190    0.299039    0.689735    11.00000    0.10185    0.05093 =
         0.04644   -0.00619    0.05057    0.00298
AFIX  23
H45A  2    0.497124    0.312444    0.670974    11.00000   -1.20000
H45B  2    0.443750    0.310757    0.650699    11.00000   -1.20000
AFIX   0
C46   1    0.488873    0.203768    0.713814    11.00000    0.18237    0.05021 =
         0.08037    0.00592    0.08091    0.04141
AFIX  23
H46A  2    0.456599    0.170246    0.684123    11.00000   -1.20000
H46B  2    0.511234    0.173650    0.708479    11.00000   -1.20000
AFIX   0
PART 1 21
O2    6    0.371191    0.217208    0.537646    21.00000    0.05660    0.08927 =
         0.05363   -0.01269    0.02805   -0.01645
C60   1    0.367681    0.120831    0.528447    21.00000    0.05122    0.07321 =
         0.06029   -0.00112    0.03940    0.00303
AFIX  23
H60A  2    0.366007    0.090724    0.562789    21.00000   -1.20000
H60B  2    0.396938    0.096603    0.536124    21.00000   -1.20000
AFIX   0
C61   1    0.320089    0.106286    0.451911    21.00000    0.05007    0.04957 =
         0.06723    0.00194    0.02489    0.00183
AFIX  23
H61A  2    0.292377    0.088559    0.450161    21.00000   -1.20000
H61B  2    0.324546    0.057984    0.428532    21.00000   -1.20000
AFIX   0
C62   1    0.308945    0.196967    0.414400    21.00000    0.07744    0.05983 =
         0.05835   -0.01545    0.03189   -0.00972
AFIX  23
H62A  2    0.329213    0.206729    0.400503    21.00000   -1.20000
H62B  2    0.272781    0.204723    0.371587    21.00000   -1.20000
AFIX   0
C63   1    0.325697    0.255539    0.476378    21.00000    0.06615    0.05485 =
         0.04586   -0.01090    0.03065   -0.00918
AFIX  23
H63A  2    0.330883    0.319012    0.469027    21.00000   -1.20000
H63B  2    0.300433    0.255324    0.481819    21.00000   -1.20000
AFIX   0
PART 2 -21
O2A   6    0.357273    0.200876    0.450450   -21.00000    0.05915    0.08774 =
         0.09362    0.01840    0.05415   -0.00015
C60A  1    0.364376    0.120960    0.487055   -21.00000    0.08495    0.08417 =
         0.12497    0.03866    0.08189    0.01835
AFIX  23
H60D  2    0.397947    0.122322    0.536426   -21.00000   -1.20000
H60E  2    0.363282    0.068002    0.461166   -21.00000   -1.20000
AFIX   0
C61A  1    0.324749    0.110200    0.492203   -21.00000    0.08443    0.05597 =
         0.06753   -0.00324    0.05875   -0.00195
AFIX  23
H61D  2    0.304629    0.054492    0.466719   -21.00000   -1.20000
H61E  2    0.340092    0.106856    0.543426   -21.00000   -1.20000
AFIX   0
C62A  1    0.292809    0.193735    0.456246   -21.00000    0.04988    0.03597 =
         0.04321   -0.00973    0.03108   -0.01068
AFIX  23
H62D  2    0.298868    0.236297    0.492513   -21.00000   -1.20000
H62E  2    0.256673    0.177635    0.420966   -21.00000   -1.20000
AFIX   0
C63A  1    0.309154    0.235618    0.418153   -21.00000    0.05728    0.07072 =
         0.07661    0.00485    0.04885   -0.00835
AFIX  23
H63D  2    0.284663    0.220124    0.365953   -21.00000   -1.20000
H63E  2    0.310646    0.302719    0.422926   -21.00000   -1.20000
PART 0
AFIX   0
HKLF 4

REM  mo_CW_BS_181217_0m_a.res in C2/c
REM R1 =  0.0373 for   10756 Fo > 4sig(Fo)  and  0.0714 for all   14725 data
REM    586 parameters refined using     90 restraints

END

WGHT      0.0184     38.4910

REM Highest difference peak  1.601,  deepest hole -1.376,  1-sigma level  0.141
Q1    1   0.4173  0.6910  0.6994  11.00000  0.05    1.60
Q2    1   0.3720  0.7382  0.6888  11.00000  0.05    1.34
Q3    1   0.3337  0.7982  0.7400  11.00000  0.05    1.06
Q4    1   0.3530  0.9635  0.7616  11.00000  0.05    0.98
Q5    1   0.3781  0.8527  0.8603  11.00000  0.05    0.95
Q6    1   0.4210  0.6952  0.7406  11.00000  0.05    0.86
Q7    1   0.4368  0.8761  0.7999  11.00000  0.05    0.85
Q8    1   0.4585  0.9908  0.7892  11.00000  0.05    0.71
Q9    1   0.4220  0.7660  0.7618  11.00000  0.05    0.69
Q10   1   0.7575  0.2348  0.6494  11.00000  0.05    0.68
Q11   1   0.3857  0.7908  0.6903  11.00000  0.05    0.67
Q12   1   0.4180  0.6295  0.8010  11.00000  0.05    0.67
Q13   1   0.3610  0.6324  0.5919  11.00000  0.05    0.65
Q14   1   0.4494  0.7789  0.7679  11.00000  0.05    0.65
Q15   1   0.4534  0.6935  0.7335  11.00000  0.05    0.64
Q16   1   0.3370  0.5937  0.5796  11.00000  0.05    0.63
Q17   1   0.4794  0.1986  0.7292  11.00000  0.05    0.62
Q18   1   0.3680  0.6599  0.6116  11.00000  0.05    0.62
Q19   1   0.3990  0.5736  0.6183  11.00000  0.05    0.61
Q20   1   0.3972  0.6062  0.7580  11.00000  0.05    0.59
;
_shelx_res_checksum              34853
####################################################################### 
# 
# This file contains crystal structure data downloaded from the 
# Cambridge Structural Database (CSD) hosted by the Cambridge 
# Crystallographic Data Centre (CCDC).
# 
# Full information about CCDC data access policies and citation 
# guidelines are available at http://www.ccdc.cam.ac.uk/access/V1 
# 
# Audit and citation data items may have been added by the CCDC. 
# Please retain this information to preserve the provenance of 
# this file and to allow appropriate attribution of the data. 
# 
#######################################################################

data_CW_BS_090517
_database_code_depnum_ccdc_archive 'CCDC 1943892'
loop_
_audit_author_name
_audit_author_address
'Christian Wuertele'
;Uni Goettingen
Germany
;
_audit_update_record             
;
2019-07-29 deposited with the CCDC.	2019-09-20 downloaded from the CCDC.
;
_chemical_name_systematic        ?
_chemical_name_common            BS-B-135
_chemical_formula_moiety         ?
_chemical_formula_sum            'C27 H51 Cl F3 N2 O3 P2 S W'
_chemical_formula_iupac          ?
_chemical_formula_weight         821.99

_chemical_melting_point          ?

_space_group_crystal_system      monoclinic
_space_group_name_H-M_alt        'P 1 21/c 1'
_space_group_name_Hall           '-P 2ybc'
loop_
_space_group_symop_operation_xyz
'x, y, z'
'-x, y+1/2, -z+1/2'
'-x, -y, -z'
'x, -y-1/2, z-1/2'

_cell_length_a                   19.1996(8)
_cell_length_b                   10.9562(4)
_cell_length_c                   16.6152(7)
_cell_angle_alpha                90
_cell_angle_beta                 99.585(2)
_cell_angle_gamma                90
_cell_volume                     3446.3(2)
_cell_formula_units_Z            4
_cell_measurement_reflns_used    9384
_cell_measurement_theta_min      2.4864
_cell_measurement_theta_max      28.3466
_cell_measurement_temperature    100.(2)

_exptl_crystal_description       Plate
_exptl_crystal_colour            'clear intense green'
_exptl_crystal_size_max          0.336
_exptl_crystal_size_mid          0.327
_exptl_crystal_size_min          0.178
_exptl_crystal_density_diffrn    1.584
_exptl_crystal_density_meas      ?
_exptl_crystal_density_method    'not measured'
_exptl_crystal_F_000             1660

_exptl_absorpt_coefficient_mu    3.629
_exptl_absorpt_correction_type   Multi-Scan
_exptl_absorpt_process_details   
;
SADABS-2016/2 - Bruker AXS area detector scaling and absorption correction
;
_exptl_absorpt_correction_T_min  0.36
_exptl_absorpt_correction_T_max  0.56

_exptl_special_details           
;
;

_diffrn_ambient_temperature      100.(2)

_diffrn_source                   'microfucus sealed tube'
_diffrn_source_type              'INCOATEC microfocus sealed tube'

_diffrn_radiation_type           MoK\a
_diffrn_radiation_wavelength     0.71073
_diffrn_radiation_monochromator  'multilayer optics'

_diffrn_measurement_device_type  'Bruker D8 Venture CMOS'
_diffrn_measurement_method       'omega and phi scans'

_diffrn_detector_area_resol_mean 10.4167

_diffrn_reflns_number            130600
_diffrn_reflns_av_R_equivalents  0.0796
_diffrn_reflns_av_unetI/netI     0.0323
_diffrn_reflns_theta_min         2.24
_diffrn_reflns_theta_max         28.44
_diffrn_reflns_theta_full        28.44
_diffrn_measured_fraction_theta_max 0.998
_diffrn_measured_fraction_theta_full 0.998
_diffrn_reflns_limit_h_min       -25
_diffrn_reflns_limit_h_max       25
_diffrn_reflns_limit_k_min       -14
_diffrn_reflns_limit_k_max       14
_diffrn_reflns_limit_l_min       -22
_diffrn_reflns_limit_l_max       22

_refine_special_details          
;
;

_reflns_number_total             8680
_reflns_number_gt                7449
_reflns_threshold_expression     'I > 2\s(I)'

_refine_ls_structure_factor_coef Fsqd
_refine_ls_matrix_type           full
_refine_ls_R_factor_all          0.0371
_refine_ls_R_factor_gt           0.0261
_refine_ls_wR_factor_gt          0.0470
_refine_ls_wR_factor_ref         0.0495
_refine_ls_goodness_of_fit_ref   1.058
_refine_ls_restrained_S_all      1.058
_refine_ls_number_reflns         8680
_refine_ls_number_parameters     377
_refine_ls_number_restraints     0
_refine_ls_number_constraints    ?
_refine_ls_hydrogen_treatment    mixed
_refine_ls_weighting_scheme      calc
_refine_ls_weighting_details     
'w=1/[\s^2^(Fo^2^)+(0.0158P)^2^+4.5401P] where P=(Fo^2^+2Fc^2^)/3'

_atom_sites_solution_hydrogens   mixed
_atom_sites_solution_primary     ?
_atom_sites_solution_secondary   ?

_refine_ls_shift/su_max          0.002
_refine_ls_shift/su_mean         0.000
_refine_diff_density_max         1.456
_refine_diff_density_min         -1.350
_refine_ls_extinction_method     none
_refine_ls_extinction_coef       ?

loop_
_atom_type_symbol
_atom_type_description
_atom_type_scat_dispersion_real
_atom_type_scat_dispersion_imag
_atom_type_scat_source
C C 0.0033 0.0016 'International Tables Vol C Tables 4.2.6.8 and 6.1.1.4'
H H 0.0000 0.0000 'International Tables Vol C Tables 4.2.6.8 and 6.1.1.4'
Cl Cl 0.1484 0.1585 'International Tables Vol C Tables 4.2.6.8 and 6.1.1.4'
F F 0.0171 0.0103 'International Tables Vol C Tables 4.2.6.8 and 6.1.1.4'
N N 0.0061 0.0033 'International Tables Vol C Tables 4.2.6.8 and 6.1.1.4'
O O 0.0106 0.0060 'International Tables Vol C Tables 4.2.6.8 and 6.1.1.4'
P P 0.1023 0.0942 'International Tables Vol C Tables 4.2.6.8 and 6.1.1.4'
S S 0.1246 0.1234 'International Tables Vol C Tables 4.2.6.8 and 6.1.1.4'
W W -0.8490 6.8722 'International Tables Vol C Tables 4.2.6.8 and 6.1.1.4'

_computing_data_collection       'Bruker Instrument Service vV6.2.4'
_computing_cell_refinement       'SAINT V8.37A (Bruker AXS Inc., 2015)'
_computing_data_reduction        'SAINT V8.37A (Bruker AXS Inc., 2015)'
_computing_structure_solution    'SHELXT-2014 (Sheldrick, 2014)'
_computing_structure_refinement  'SHELXL-2014/7 (Sheldrick, 2014)'
_computing_molecular_graphics    'shelXle (C.B. Huebschle, rev 807)'
_computing_publication_material  ?

loop_
_atom_site_type_symbol
_atom_site_label
_atom_site_fract_x
_atom_site_fract_y
_atom_site_fract_z
_atom_site_U_iso_or_equiv
_atom_site_adp_type
_atom_site_calc_flag
_atom_site_refinement_flags_adp
_atom_site_refinement_flags_occupancy
_atom_site_refinement_flags_posn
_atom_site_occupancy
_atom_site_disorder_assembly
_atom_site_disorder_group
W W1 0.25511(2) 0.61179(2) 0.49373(2) 0.00950(3) Uani d . . . 1 . .
Cl Cl1 0.36374(3) 0.70434(6) 0.54969(4) 0.01648(13) Uani d . . . 1 . .
S S1 0.10933(4) 0.29649(6) 0.65410(4) 0.01470(14) Uani d . . . 1 . .
P P1 0.30113(3) 0.39541(6) 0.49292(4) 0.01042(12) Uani d . . . 1 . .
P P2 0.17415(4) 0.77359(6) 0.53635(4) 0.01110(13) Uani d . . . 1 . .
F F1 0.04094(12) 0.1829(2) 0.75527(12) 0.0471(6) Uani d . . . 1 . .
F F2 0.01527(10) 0.3722(2) 0.73938(12) 0.0462(6) Uani d . . . 1 . .
F F3 0.11365(10) 0.31816(17) 0.81187(10) 0.0277(4) Uani d . . . 1 . .
O O1 0.13542(12) 0.42027(19) 0.65527(13) 0.0271(5) Uani d . . . 1 . .
O O2 0.16356(11) 0.20576(19) 0.66946(13) 0.0265(5) Uani d . . . 1 . .
O O3 0.05312(11) 0.2708(2) 0.58847(12) 0.0305(5) Uani d . . . 1 . .
N N1 0.15850(11) 0.5056(2) 0.49851(13) 0.0102(4) Uani d . . . 1 . .
N N2 0.24361(12) 0.63986(19) 0.39303(13) 0.0134(5) Uani d . . . 1 . .
C C1 0.15517(14) 0.3891(2) 0.45144(16) 0.0141(5) Uani d . . . 1 . .
H H1A 0.1557 0.407 0.3931 0.017 Uiso calc U . R 1 . .
H H1B 0.1107 0.3456 0.4556 0.017 Uiso calc U . R 1 . .
C C2 0.21797(14) 0.3093(2) 0.48513(16) 0.0127(5) Uani d . . . 1 . .
H H2A 0.2196 0.238 0.4489 0.015 Uiso calc U . R 1 . .
H H2B 0.2124 0.2787 0.5398 0.015 Uiso calc U . R 1 . .
C C3 0.34044(15) 0.3544(2) 0.40075(16) 0.0155(6) Uani d . . . 1 . .
C C4 0.37289(16) 0.2268(3) 0.40604(18) 0.0223(6) Uani d . . . 1 . .
H H4A 0.3371 0.1668 0.4149 0.033 Uiso calc U . R 1 . .
H H4B 0.4125 0.2236 0.4516 0.033 Uiso calc U . R 1 . .
H H4C 0.3899 0.2081 0.355 0.033 Uiso calc U . R 1 . .
C C5 0.28115(16) 0.3582(3) 0.32658(16) 0.0198(6) Uani d . . . 1 . .
H H5A 0.3014 0.3488 0.2765 0.03 Uiso calc U . R 1 . .
H H5B 0.2564 0.4366 0.3253 0.03 Uiso calc U . R 1 . .
H H5C 0.2478 0.2916 0.3305 0.03 Uiso calc U . R 1 . .
C C6 0.39608(16) 0.4510(3) 0.38938(19) 0.0240(7) Uani d . . . 1 . .
H H6A 0.4144 0.4344 0.3388 0.036 Uiso calc U . R 1 . .
H H6B 0.4349 0.448 0.4358 0.036 Uiso calc U . R 1 . .
H H6C 0.3744 0.5322 0.3862 0.036 Uiso calc U . R 1 . .
C C7 0.35547(14) 0.3424(3) 0.59072(16) 0.0145(5) Uani d . . . 1 . .
C C8 0.35039(16) 0.2045(3) 0.60392(18) 0.0219(6) Uani d . . . 1 . .
H H8A 0.3011 0.1821 0.6045 0.033 Uiso calc U . R 1 . .
H H8B 0.3792 0.1822 0.6562 0.033 Uiso calc U . R 1 . .
H H8C 0.3676 0.1611 0.5595 0.033 Uiso calc U . R 1 . .
C C9 0.43279(14) 0.3809(3) 0.59462(17) 0.0203(6) Uani d . . . 1 . .
H H9A 0.4537 0.3345 0.5542 0.03 Uiso calc U . R 1 . .
H H9B 0.4591 0.3643 0.6493 0.03 Uiso calc U . R 1 . .
H H9C 0.435 0.4683 0.5828 0.03 Uiso calc U . R 1 . .
C C10 0.32526(15) 0.4095(3) 0.65885(16) 0.0175(6) Uani d . . . 1 . .
H H10A 0.3317 0.4977 0.6534 0.026 Uiso calc U . R 1 . .
H H10B 0.3501 0.3823 0.7122 0.026 Uiso calc U . R 1 . .
H H10C 0.2748 0.3912 0.6542 0.026 Uiso calc U . R 1 . .
C C11 0.09216(14) 0.5777(2) 0.47339(17) 0.0153(6) Uani d . . . 1 . .
H H11A 0.0506 0.5254 0.476 0.018 Uiso calc U . R 1 . .
H H11B 0.0896 0.6062 0.4164 0.018 Uiso calc U . R 1 . .
H H111 0.1559(15) 0.485(3) 0.5472(18) 0.012(7) Uiso d . . . 1 . .
C C12 0.09145(13) 0.6870(2) 0.52995(16) 0.0137(5) Uani d . . . 1 . .
H H12A 0.0858 0.6585 0.585 0.016 Uiso calc U . R 1 . .
H H12B 0.0509 0.7406 0.509 0.016 Uiso calc U . R 1 . .
C C13 0.15546(14) 0.9044(2) 0.46339(16) 0.0140(5) Uani d . . . 1 . .
C C14 0.11504(15) 0.8544(2) 0.38243(16) 0.0172(6) Uani d . . . 1 . .
H H14A 0.1098 0.919 0.3411 0.026 Uiso calc U . R 1 . .
H H14B 0.0682 0.8262 0.3905 0.026 Uiso calc U . R 1 . .
H H14C 0.1413 0.786 0.3641 0.026 Uiso calc U . R 1 . .
C C15 0.22570(15) 0.9578(2) 0.44688(17) 0.0184(6) Uani d . . . 1 . .
H H15A 0.2538 0.8932 0.427 0.028 Uiso calc U . R 1 . .
H H15B 0.2519 0.9921 0.4975 0.028 Uiso calc U . R 1 . .
H H15C 0.2162 1.0222 0.4056 0.028 Uiso calc U . R 1 . .
C C16 0.11068(16) 1.0033(3) 0.49523(18) 0.0216(6) Uani d . . . 1 . .
H H16A 0.0969 1.0645 0.4525 0.032 Uiso calc U . R 1 . .
H H16B 0.1383 1.0426 0.5432 0.032 Uiso calc U . R 1 . .
H H16C 0.0682 0.9663 0.5103 0.032 Uiso calc U . R 1 . .
C C17 0.19609(15) 0.8200(2) 0.64597(15) 0.0145(5) Uani d . . . 1 . .
C C18 0.25588(15) 0.9143(3) 0.65734(17) 0.0197(6) Uani d . . . 1 . .
H H18A 0.2938 0.8866 0.6289 0.03 Uiso calc U . R 1 . .
H H18B 0.2743 0.9238 0.7156 0.03 Uiso calc U . R 1 . .
H H18C 0.2377 0.9929 0.6347 0.03 Uiso calc U . R 1 . .
C C19 0.13269(16) 0.8700(3) 0.68122(17) 0.0209(6) Uani d . . . 1 . .
H H19A 0.1168 0.9467 0.6538 0.031 Uiso calc U . R 1 . .
H H19B 0.1467 0.8848 0.7398 0.031 Uiso calc U . R 1 . .
H H19C 0.0941 0.8104 0.6725 0.031 Uiso calc U . R 1 . .
C C20 0.22301(15) 0.7036(3) 0.69266(16) 0.0173(6) Uani d . . . 1 . .
H H20A 0.1865 0.6403 0.6829 0.026 Uiso calc U . R 1 . .
H H20B 0.2339 0.7215 0.7512 0.026 Uiso calc U . R 1 . .
H H20C 0.2658 0.6748 0.6736 0.026 Uiso calc U . R 1 . .
C C21 0.06740(16) 0.2925(3) 0.74474(18) 0.0241(7) Uani d . . . 1 . .
C C22 0.46615(15) -0.1292(3) 0.25006(18) 0.0258(7) Uani d . . . 1 . .
H H22 0.4777 -0.1442 0.1975 0.031 Uiso calc U . R 1 . .
C C23 0.49922(16) -0.0360(3) 0.2976(2) 0.0274(7) Uani d . . . 1 . .
H H23 0.5336 0.0132 0.278 0.033 Uiso calc U . R 1 . .
C C24 0.48223(17) -0.0144(3) 0.3737(2) 0.0321(8) Uani d . . . 1 . .
H H24 0.505 0.0495 0.4068 0.039 Uiso calc U . R 1 . .
C C25 0.43210(19) -0.0858(3) 0.4018(2) 0.0344(8) Uani d . . . 1 . .
H H25 0.4203 -0.0704 0.4542 0.041 Uiso calc U . R 1 . .
C C26 0.39906(17) -0.1790(3) 0.3546(2) 0.0301(8) Uani d . . . 1 . .
H H26 0.3647 -0.228 0.3743 0.036 Uiso calc U . R 1 . .
C C27 0.41620(16) -0.2009(3) 0.27868(19) 0.0249(7) Uani d . . . 1 . .
H H27 0.3937 -0.2653 0.2459 0.03 Uiso calc U . R 1 . .

loop_
_atom_site_aniso_label
_atom_site_aniso_U_11
_atom_site_aniso_U_22
_atom_site_aniso_U_33
_atom_site_aniso_U_12
_atom_site_aniso_U_13
_atom_site_aniso_U_23
W1 0.00943(5) 0.00986(5) 0.00957(5) -0.00044(4) 0.00265(3) 0.00015(4)
Cl1 0.0136(3) 0.0188(3) 0.0164(3) -0.0050(3) 0.0008(3) -0.0008(3)
S1 0.0136(3) 0.0180(3) 0.0124(3) -0.0002(3) 0.0019(3) 0.0024(3)
P1 0.0103(3) 0.0102(3) 0.0107(3) 0.0010(3) 0.0016(2) 0.0003(3)
P2 0.0122(3) 0.0107(3) 0.0103(3) 0.0005(3) 0.0019(3) -0.0005(2)
F1 0.0622(15) 0.0532(14) 0.0281(11) -0.0386(12) 0.0140(10) 0.0030(10)
F2 0.0287(11) 0.0792(17) 0.0344(11) 0.0204(11) 0.0166(9) 0.0061(11)
F3 0.0365(11) 0.0331(11) 0.0125(8) -0.0035(8) 0.0014(8) -0.0014(7)
O1 0.0405(14) 0.0191(11) 0.0261(11) -0.0057(10) 0.0179(10) 0.0022(9)
O2 0.0289(12) 0.0252(12) 0.0234(11) 0.0118(10) -0.0013(9) -0.0019(9)
O3 0.0186(11) 0.0546(16) 0.0161(10) -0.0045(11) -0.0029(9) -0.0007(10)
N1 0.0099(11) 0.0119(11) 0.0086(10) 0.0005(8) 0.0005(9) 0.0005(8)
N2 0.0164(11) 0.0126(11) 0.0111(10) 0.0014(9) 0.0023(9) 0.0009(8)
C1 0.0139(12) 0.0126(12) 0.0153(12) -0.0024(11) 0.0012(10) -0.0037(11)
C2 0.0160(13) 0.0083(12) 0.0140(12) -0.0018(10) 0.0033(10) 0.0007(10)
C3 0.0187(14) 0.0153(14) 0.0138(13) 0.0017(11) 0.0070(11) -0.0011(10)
C4 0.0245(16) 0.0228(16) 0.0206(15) 0.0072(13) 0.0067(13) -0.0051(12)
C5 0.0266(16) 0.0205(15) 0.0131(13) 0.0013(12) 0.0063(12) -0.0032(11)
C6 0.0237(16) 0.0247(16) 0.0283(16) -0.0013(13) 0.0176(14) -0.0016(13)
C7 0.0155(13) 0.0140(13) 0.0128(12) 0.0028(11) -0.0016(11) 0.0013(10)
C8 0.0250(16) 0.0172(15) 0.0212(15) 0.0027(12) -0.0029(13) 0.0057(12)
C9 0.0122(13) 0.0250(15) 0.0222(14) 0.0020(12) -0.0012(11) -0.0025(13)
C10 0.0170(14) 0.0201(15) 0.0142(13) -0.0007(11) -0.0006(11) 0.0006(11)
C11 0.0098(13) 0.0163(14) 0.0196(14) -0.0010(10) 0.0018(11) 0.0004(11)
C12 0.0100(13) 0.0168(14) 0.0142(13) 0.0011(10) 0.0020(10) -0.0003(10)
C13 0.0176(13) 0.0095(13) 0.0148(12) 0.0017(10) 0.0029(11) 0.0031(10)
C14 0.0210(15) 0.0160(14) 0.0129(13) 0.0038(11) -0.0016(11) 0.0040(10)
C15 0.0238(15) 0.0124(14) 0.0189(14) -0.0009(11) 0.0037(12) 0.0019(11)
C16 0.0260(16) 0.0181(15) 0.0210(15) 0.0064(12) 0.0050(13) 0.0005(12)
C17 0.0190(14) 0.0137(13) 0.0110(12) 0.0004(11) 0.0033(11) -0.0019(10)
C18 0.0237(15) 0.0182(15) 0.0170(14) -0.0035(12) 0.0030(12) -0.0052(11)
C19 0.0259(16) 0.0212(16) 0.0176(14) 0.0048(12) 0.0091(12) -0.0024(11)
C20 0.0232(15) 0.0177(14) 0.0111(13) 0.0025(12) 0.0029(11) -0.0002(10)
C21 0.0200(16) 0.0346(18) 0.0185(15) -0.0057(13) 0.0059(12) 0.0031(13)
C22 0.0173(15) 0.042(2) 0.0175(14) 0.0059(14) 0.0018(12) 0.0083(13)
C23 0.0174(15) 0.0309(18) 0.0335(18) 0.0062(13) 0.0030(14) 0.0093(14)
C24 0.0272(18) 0.0284(18) 0.0381(19) 0.0121(14) -0.0020(15) -0.0029(15)
C25 0.039(2) 0.038(2) 0.0290(17) 0.0142(16) 0.0154(16) 0.0024(15)
C26 0.0261(17) 0.0328(19) 0.0339(18) 0.0084(14) 0.0126(15) 0.0141(15)
C27 0.0199(16) 0.0278(17) 0.0261(16) 0.0059(13) 0.0012(13) 0.0057(13)

_geom_special_details            
;

All esds (except the esd in the dihedral angle between two l.s. planes)
are estimated using the full covariance matrix.  The cell esds are taken
into account individually in the estimation of esds in distances, angles
and torsion angles; correlations between esds in cell parameters are only
used when they are defined by crystal symmetry.  An approximate (isotropic)
treatment of cell esds is used for estimating esds involving l.s. planes.
;

loop_
_geom_bond_atom_site_label_1
_geom_bond_atom_site_label_2
_geom_bond_site_symmetry_2
_geom_bond_distance
_geom_bond_publ_flag
W1 N2 . 1.679(2) ?
W1 N1 . 2.202(2) ?
W1 Cl1 . 2.3657(7) ?
W1 P1 . 2.5308(7) ?
W1 P2 . 2.5352(7) ?
S1 O3 . 1.429(2) ?
S1 O2 . 1.431(2) ?
S1 O1 . 1.445(2) ?
S1 C21 . 1.823(3) ?
P1 C2 . 1.840(3) ?
P1 C7 . 1.871(3) ?
P1 C3 . 1.871(3) ?
P2 C12 . 1.837(3) ?
P2 C17 . 1.870(3) ?
P2 C13 . 1.872(3) ?
F1 C21 . 1.327(4) ?
F2 C21 . 1.320(4) ?
F3 C21 . 1.335(3) ?
N1 C1 . 1.493(3) ?
N1 C11 . 1.498(3) ?
N1 H111 . 0.85(3) ?
C1 C2 . 1.519(4) ?
C1 H1A . 0.99 ?
C1 H1B . 0.99 ?
C2 H2A . 0.99 ?
C2 H2B . 0.99 ?
C3 C4 . 1.527(4) ?
C3 C5 . 1.533(4) ?
C3 C6 . 1.538(4) ?
C4 H4A . 0.98 ?
C4 H4B . 0.98 ?
C4 H4C . 0.98 ?
C5 H5A . 0.98 ?
C5 H5B . 0.98 ?
C5 H5C . 0.98 ?
C6 H6A . 0.98 ?
C6 H6B . 0.98 ?
C6 H6C . 0.98 ?
C7 C8 . 1.532(4) ?
C7 C9 . 1.534(4) ?
C7 C10 . 1.542(4) ?
C8 H8A . 0.98 ?
C8 H8B . 0.98 ?
C8 H8C . 0.98 ?
C9 H9A . 0.98 ?
C9 H9B . 0.98 ?
C9 H9C . 0.98 ?
C10 H10A . 0.98 ?
C10 H10B . 0.98 ?
C10 H10C . 0.98 ?
C11 C12 . 1.524(4) ?
C11 H11A . 0.99 ?
C11 H11B . 0.99 ?
C12 H12A . 0.99 ?
C12 H12B . 0.99 ?
C13 C16 . 1.532(4) ?
C13 C15 . 1.536(4) ?
C13 C14 . 1.538(4) ?
C14 H14A . 0.98 ?
C14 H14B . 0.98 ?
C14 H14C . 0.98 ?
C15 H15A . 0.98 ?
C15 H15B . 0.98 ?
C15 H15C . 0.98 ?
C16 H16A . 0.98 ?
C16 H16B . 0.98 ?
C16 H16C . 0.98 ?
C17 C18 . 1.533(4) ?
C17 C20 . 1.537(4) ?
C17 C19 . 1.537(4) ?
C18 H18A . 0.98 ?
C18 H18B . 0.98 ?
C18 H18C . 0.98 ?
C19 H19A . 0.98 ?
C19 H19B . 0.98 ?
C19 H19C . 0.98 ?
C20 H20A . 0.98 ?
C20 H20B . 0.98 ?
C20 H20C . 0.98 ?
C22 C23 . 1.380(5) ?
C22 C27 . 1.384(4) ?
C22 H22 . 0.95 ?
C23 C24 . 1.378(4) ?
C23 H23 . 0.95 ?
C24 C25 . 1.380(5) ?
C24 H24 . 0.95 ?
C25 C26 . 1.377(5) ?
C25 H25 . 0.95 ?
C26 C27 . 1.376(4) ?
C26 H26 . 0.95 ?
C27 H27 . 0.95 ?

loop_
_geom_angle_atom_site_label_1
_geom_angle_atom_site_label_2
_geom_angle_atom_site_label_3
_geom_angle_site_symmetry_1
_geom_angle_site_symmetry_3
_geom_angle
_geom_angle_publ_flag
N2 W1 N1 . . 99.26(10) ?
N2 W1 Cl1 . . 105.91(8) ?
N1 W1 Cl1 . . 154.83(6) ?
N2 W1 P1 . . 98.88(7) ?
N1 W1 P1 . . 78.60(6) ?
Cl1 W1 P1 . . 96.77(2) ?
N2 W1 P2 . . 99.51(7) ?
N1 W1 P2 . . 78.45(6) ?
Cl1 W1 P2 . . 97.58(2) ?
P1 W1 P2 . . 152.54(2) ?
O3 S1 O2 . . 115.73(14) ?
O3 S1 O1 . . 114.27(14) ?
O2 S1 O1 . . 114.16(14) ?
O3 S1 C21 . . 104.15(13) ?
O2 S1 C21 . . 104.15(14) ?
O1 S1 C21 . . 102.19(13) ?
C2 P1 C7 . . 104.70(12) ?
C2 P1 C3 . . 106.43(12) ?
C7 P1 C3 . . 113.18(12) ?
C2 P1 W1 . . 100.43(8) ?
C7 P1 W1 . . 115.51(9) ?
C3 P1 W1 . . 114.71(9) ?
C12 P2 C17 . . 104.42(12) ?
C12 P2 C13 . . 106.68(12) ?
C17 P2 C13 . . 114.22(12) ?
C12 P2 W1 . . 100.79(8) ?
C17 P2 W1 . . 114.39(9) ?
C13 P2 W1 . . 114.49(8) ?
C1 N1 C11 . . 110.2(2) ?
C1 N1 W1 . . 113.30(15) ?
C11 N1 W1 . . 113.20(16) ?
C1 N1 H111 . . 106.(2) ?
C11 N1 H111 . . 102.9(19) ?
W1 N1 H111 . . 111.(2) ?
N1 C1 C2 . . 109.7(2) ?
N1 C1 H1A . . 109.7 ?
C2 C1 H1A . . 109.7 ?
N1 C1 H1B . . 109.7 ?
C2 C1 H1B . . 109.7 ?
H1A C1 H1B . . 108.2 ?
C1 C2 P1 . . 110.90(18) ?
C1 C2 H2A . . 109.5 ?
P1 C2 H2A . . 109.5 ?
C1 C2 H2B . . 109.5 ?
P1 C2 H2B . . 109.5 ?
H2A C2 H2B . . 108.0 ?
C4 C3 C5 . . 108.2(2) ?
C4 C3 C6 . . 110.6(2) ?
C5 C3 C6 . . 108.7(2) ?
C4 C3 P1 . . 112.89(19) ?
C5 C3 P1 . . 107.74(18) ?
C6 C3 P1 . . 108.57(18) ?
C3 C4 H4A . . 109.5 ?
C3 C4 H4B . . 109.5 ?
H4A C4 H4B . . 109.5 ?
C3 C4 H4C . . 109.5 ?
H4A C4 H4C . . 109.5 ?
H4B C4 H4C . . 109.5 ?
C3 C5 H5A . . 109.5 ?
C3 C5 H5B . . 109.5 ?
H5A C5 H5B . . 109.5 ?
C3 C5 H5C . . 109.5 ?
H5A C5 H5C . . 109.5 ?
H5B C5 H5C . . 109.5 ?
C3 C6 H6A . . 109.5 ?
C3 C6 H6B . . 109.5 ?
H6A C6 H6B . . 109.5 ?
C3 C6 H6C . . 109.5 ?
H6A C6 H6C . . 109.5 ?
H6B C6 H6C . . 109.5 ?
C8 C7 C9 . . 110.4(2) ?
C8 C7 C10 . . 108.9(2) ?
C9 C7 C10 . . 108.5(2) ?
C8 C7 P1 . . 112.99(19) ?
C9 C7 P1 . . 110.32(18) ?
C10 C7 P1 . . 105.44(18) ?
C7 C8 H8A . . 109.5 ?
C7 C8 H8B . . 109.5 ?
H8A C8 H8B . . 109.5 ?
C7 C8 H8C . . 109.5 ?
H8A C8 H8C . . 109.5 ?
H8B C8 H8C . . 109.5 ?
C7 C9 H9A . . 109.5 ?
C7 C9 H9B . . 109.5 ?
H9A C9 H9B . . 109.5 ?
C7 C9 H9C . . 109.5 ?
H9A C9 H9C . . 109.5 ?
H9B C9 H9C . . 109.5 ?
C7 C10 H10A . . 109.5 ?
C7 C10 H10B . . 109.5 ?
H10A C10 H10B . . 109.5 ?
C7 C10 H10C . . 109.5 ?
H10A C10 H10C . . 109.5 ?
H10B C10 H10C . . 109.5 ?
N1 C11 C12 . . 109.7(2) ?
N1 C11 H11A . . 109.7 ?
C12 C11 H11A . . 109.7 ?
N1 C11 H11B . . 109.7 ?
C12 C11 H11B . . 109.7 ?
H11A C11 H11B . . 108.2 ?
C11 C12 P2 . . 110.18(17) ?
C11 C12 H12A . . 109.6 ?
P2 C12 H12A . . 109.6 ?
C11 C12 H12B . . 109.6 ?
P2 C12 H12B . . 109.6 ?
H12A C12 H12B . . 108.1 ?
C16 C13 C15 . . 110.6(2) ?
C16 C13 C14 . . 108.9(2) ?
C15 C13 C14 . . 108.0(2) ?
C16 C13 P2 . . 112.10(18) ?
C15 C13 P2 . . 109.15(18) ?
C14 C13 P2 . . 107.95(18) ?
C13 C14 H14A . . 109.5 ?
C13 C14 H14B . . 109.5 ?
H14A C14 H14B . . 109.5 ?
C13 C14 H14C . . 109.5 ?
H14A C14 H14C . . 109.5 ?
H14B C14 H14C . . 109.5 ?
C13 C15 H15A . . 109.5 ?
C13 C15 H15B . . 109.5 ?
H15A C15 H15B . . 109.5 ?
C13 C15 H15C . . 109.5 ?
H15A C15 H15C . . 109.5 ?
H15B C15 H15C . . 109.5 ?
C13 C16 H16A . . 109.5 ?
C13 C16 H16B . . 109.5 ?
H16A C16 H16B . . 109.5 ?
C13 C16 H16C . . 109.5 ?
H16A C16 H16C . . 109.5 ?
H16B C16 H16C . . 109.5 ?
C18 C17 C20 . . 108.4(2) ?
C18 C17 C19 . . 109.7(2) ?
C20 C17 C19 . . 108.9(2) ?
C18 C17 P2 . . 110.24(18) ?
C20 C17 P2 . . 105.56(17) ?
C19 C17 P2 . . 113.8(2) ?
C17 C18 H18A . . 109.5 ?
C17 C18 H18B . . 109.5 ?
H18A C18 H18B . . 109.5 ?
C17 C18 H18C . . 109.5 ?
H18A C18 H18C . . 109.5 ?
H18B C18 H18C . . 109.5 ?
C17 C19 H19A . . 109.5 ?
C17 C19 H19B . . 109.5 ?
H19A C19 H19B . . 109.5 ?
C17 C19 H19C . . 109.5 ?
H19A C19 H19C . . 109.5 ?
H19B C19 H19C . . 109.5 ?
C17 C20 H20A . . 109.5 ?
C17 C20 H20B . . 109.5 ?
H20A C20 H20B . . 109.5 ?
C17 C20 H20C . . 109.5 ?
H20A C20 H20C . . 109.5 ?
H20B C20 H20C . . 109.5 ?
F2 C21 F1 . . 107.8(3) ?
F2 C21 F3 . . 108.0(3) ?
F1 C21 F3 . . 107.2(2) ?
F2 C21 S1 . . 111.3(2) ?
F1 C21 S1 . . 111.2(2) ?
F3 C21 S1 . . 111.2(2) ?
C23 C22 C27 . . 120.2(3) ?
C23 C22 H22 . . 119.9 ?
C27 C22 H22 . . 119.9 ?
C24 C23 C22 . . 119.7(3) ?
C24 C23 H23 . . 120.1 ?
C22 C23 H23 . . 120.1 ?
C23 C24 C25 . . 119.9(3) ?
C23 C24 H24 . . 120.1 ?
C25 C24 H24 . . 120.1 ?
C26 C25 C24 . . 120.6(3) ?
C26 C25 H25 . . 119.7 ?
C24 C25 H25 . . 119.7 ?
C27 C26 C25 . . 119.6(3) ?
C27 C26 H26 . . 120.2 ?
C25 C26 H26 . . 120.2 ?
C26 C27 C22 . . 120.1(3) ?
C26 C27 H27 . . 120.0 ?
C22 C27 H27 . . 120.0 ?

loop_
_geom_torsion_atom_site_label_1
_geom_torsion_atom_site_label_2
_geom_torsion_atom_site_label_3
_geom_torsion_atom_site_label_4
_geom_torsion_site_symmetry_1
_geom_torsion_site_symmetry_2
_geom_torsion_site_symmetry_3
_geom_torsion_site_symmetry_4
_geom_torsion
_geom_torsion_publ_flag
C11 N1 C1 C2 . . . . -172.5(2) ?
W1 N1 C1 C2 . . . . 59.6(2) ?
N1 C1 C2 P1 . . . . -50.8(2) ?
C7 P1 C2 C1 . . . . 140.95(18) ?
C3 P1 C2 C1 . . . . -98.94(19) ?
W1 P1 C2 C1 . . . . 20.88(18) ?
C2 P1 C3 C4 . . . . -74.6(2) ?
C7 P1 C3 C4 . . . . 39.8(2) ?
W1 P1 C3 C4 . . . . 175.30(17) ?
C2 P1 C3 C5 . . . . 44.8(2) ?
C7 P1 C3 C5 . . . . 159.26(18) ?
W1 P1 C3 C5 . . . . -65.3(2) ?
C2 P1 C3 C6 . . . . 162.4(2) ?
C7 P1 C3 C6 . . . . -83.2(2) ?
W1 P1 C3 C6 . . . . 52.3(2) ?
C2 P1 C7 C8 . . . . 41.2(2) ?
C3 P1 C7 C8 . . . . -74.3(2) ?
W1 P1 C7 C8 . . . . 150.64(17) ?
C2 P1 C7 C9 . . . . 165.37(19) ?
C3 P1 C7 C9 . . . . 49.9(2) ?
W1 P1 C7 C9 . . . . -85.20(19) ?
C2 P1 C7 C10 . . . . -77.64(19) ?
C3 P1 C7 C10 . . . . 166.87(17) ?
W1 P1 C7 C10 . . . . 31.8(2) ?
C1 N1 C11 C12 . . . . 171.9(2) ?
W1 N1 C11 C12 . . . . -60.1(2) ?
N1 C11 C12 P2 . . . . 51.8(2) ?
C17 P2 C12 C11 . . . . -140.82(19) ?
C13 P2 C12 C11 . . . . 97.9(2) ?
W1 P2 C12 C11 . . . . -21.93(19) ?
C12 P2 C13 C16 . . . . 73.5(2) ?
C17 P2 C13 C16 . . . . -41.3(2) ?
W1 P2 C13 C16 . . . . -175.93(17) ?
C12 P2 C13 C15 . . . . -163.62(18) ?
C17 P2 C13 C15 . . . . 81.6(2) ?
W1 P2 C13 C15 . . . . -53.1(2) ?
C12 P2 C13 C14 . . . . -46.4(2) ?
C17 P2 C13 C14 . . . . -161.23(17) ?
W1 P2 C13 C14 . . . . 64.15(19) ?
C12 P2 C17 C18 . . . . -168.78(19) ?
C13 P2 C17 C18 . . . . -52.6(2) ?
W1 P2 C17 C18 . . . . 82.03(19) ?
C12 P2 C17 C20 . . . . 74.4(2) ?
C13 P2 C17 C20 . . . . -169.48(17) ?
W1 P2 C17 C20 . . . . -34.8(2) ?
C12 P2 C17 C19 . . . . -45.0(2) ?
C13 P2 C17 C19 . . . . 71.1(2) ?
W1 P2 C17 C19 . . . . -154.24(17) ?
O3 S1 C21 F2 . . . . -58.1(3) ?
O2 S1 C21 F2 . . . . -179.8(2) ?
O1 S1 C21 F2 . . . . 61.2(2) ?
O3 S1 C21 F1 . . . . 62.1(3) ?
O2 S1 C21 F1 . . . . -59.6(2) ?
O1 S1 C21 F1 . . . . -178.7(2) ?
O3 S1 C21 F3 . . . . -178.5(2) ?
O2 S1 C21 F3 . . . . 59.8(2) ?
O1 S1 C21 F3 . . . . -59.3(2) ?
C27 C22 C23 C24 . . . . -0.1(5) ?
C22 C23 C24 C25 . . . . -0.2(5) ?
C23 C24 C25 C26 . . . . 0.4(5) ?
C24 C25 C26 C27 . . . . -0.1(5) ?
C25 C26 C27 C22 . . . . -0.2(5) ?
C23 C22 C27 C26 . . . . 0.3(5) ?

loop_
_geom_hbond_atom_site_label_D
_geom_hbond_atom_site_label_H
_geom_hbond_atom_site_label_A
_geom_hbond_site_symmetry_A
_geom_hbond_distance_DH
_geom_hbond_distance_HA
_geom_hbond_distance_DA
_geom_hbond_angle_DHA
_geom_hbond_publ_flag
N1 H111 O1 . 0.85(3) 2.03(3) 2.870(3) 171.(3) ?

_shelx_res_file                  
;


    CW_BS_090517_a.res created by SHELXL-2014/7


TITL CW_BS_090517_a.res in P2(1)/c
CELL  0.71073  19.1996  10.9562  16.6152   90.000   99.585   90.000
ZERR    4.000   0.0008   0.0004   0.0007    0.000    0.002    0.000
LATT  1
SYMM -X, 1/2+Y, 1/2-Z
SFAC C H CL F N O P S W
UNIT 108 204 4 12 8 12 8 4 4
TEMP -173.160
SIZE 0.178 0.327 0.336
L.S. 50
BOND $H
LIST 6
ACTA
CONF
HTAB N1 O1
FMAP 2
PLAN 10
WGHT    0.015800    4.540100
FVAR       0.18601
W1    9    0.255115    0.611788    0.493731    11.00000    0.00943    0.00986 =
         0.00957    0.00015    0.00265   -0.00044
CL1   3    0.363737    0.704339    0.549691    11.00000    0.01361    0.01885 =
         0.01637   -0.00084    0.00076   -0.00496
S1    8    0.109331    0.296486    0.654099    11.00000    0.01356    0.01804 =
         0.01240    0.00242    0.00188   -0.00019
P1    7    0.301128    0.395410    0.492920    11.00000    0.01027    0.01023 =
         0.01072    0.00029    0.00164    0.00104
P2    7    0.174146    0.773589    0.536346    11.00000    0.01225    0.01074 =
         0.01031   -0.00051    0.00192    0.00046
F1    4    0.040943    0.182907    0.755268    11.00000    0.06222    0.05316 =
         0.02806    0.00300    0.01400   -0.03862
F2    4    0.015265    0.372250    0.739381    11.00000    0.02873    0.07922 =
         0.03442    0.00612    0.01657    0.02043
F3    4    0.113648    0.318160    0.811874    11.00000    0.03650    0.03309 =
         0.01250   -0.00139    0.00135   -0.00349
O1    6    0.135418    0.420267    0.655266    11.00000    0.04048    0.01906 =
         0.02613    0.00216    0.01794   -0.00573
O2    6    0.163560    0.205762    0.669465    11.00000    0.02886    0.02523 =
         0.02338   -0.00187   -0.00131    0.01179
O3    6    0.053118    0.270826    0.588465    11.00000    0.01862    0.05464 =
         0.01611   -0.00068   -0.00292   -0.00454
N1    5    0.158497    0.505648    0.498512    11.00000    0.00987    0.01186 =
         0.00863    0.00054    0.00054    0.00051
N2    5    0.243615    0.639863    0.393031    11.00000    0.01641    0.01263 =
         0.01112    0.00090    0.00233    0.00144
C1    1    0.155165    0.389145    0.451435    11.00000    0.01388    0.01260 =
         0.01527   -0.00365    0.00122   -0.00240
AFIX  23
H1A   2    0.155684    0.406970    0.393125    11.00000   -1.20000
H1B   2    0.110713    0.345625    0.455584    11.00000   -1.20000
AFIX   0
C2    1    0.217971    0.309300    0.485134    11.00000    0.01604    0.00831 =
         0.01404    0.00075    0.00333   -0.00178
AFIX  23
H2A   2    0.219555    0.237989    0.448890    11.00000   -1.20000
H2B   2    0.212445    0.278732    0.539788    11.00000   -1.20000
AFIX   0
C3    1    0.340442    0.354398    0.400750    11.00000    0.01872    0.01535 =
         0.01383   -0.00109    0.00696    0.00172
C4    1    0.372893    0.226778    0.406042    11.00000    0.02447    0.02280 =
         0.02062   -0.00508    0.00675    0.00721
AFIX 137
H4A   2    0.337088    0.166755    0.414900    11.00000   -1.50000
H4B   2    0.412476    0.223609    0.451611    11.00000   -1.50000
H4C   2    0.389938    0.208082    0.355010    11.00000   -1.50000
AFIX   0
C5    1    0.281150    0.358191    0.326585    11.00000    0.02662    0.02055 =
         0.01315   -0.00320    0.00630    0.00132
AFIX 137
H5A   2    0.301366    0.348787    0.276532    11.00000   -1.50000
H5B   2    0.256403    0.436575    0.325339    11.00000   -1.50000
H5C   2    0.247767    0.291637    0.330461    11.00000   -1.50000
AFIX   0
C6    1    0.396083    0.451018    0.389379    11.00000    0.02375    0.02467 =
         0.02826   -0.00158    0.01757   -0.00130
AFIX 137
H6A   2    0.414415    0.434401    0.338846    11.00000   -1.50000
H6B   2    0.434919    0.448023    0.435799    11.00000   -1.50000
H6C   2    0.374375    0.532204    0.386245    11.00000   -1.50000
AFIX   0
C7    1    0.355474    0.342427    0.590719    11.00000    0.01552    0.01399 =
         0.01279    0.00132   -0.00161    0.00282
C8    1    0.350386    0.204544    0.603917    11.00000    0.02496    0.01719 =
         0.02120    0.00571   -0.00295    0.00265
AFIX 137
H8A   2    0.301059    0.182125    0.604502    11.00000   -1.50000
H8B   2    0.379246    0.182169    0.656159    11.00000   -1.50000
H8C   2    0.367598    0.161134    0.559533    11.00000   -1.50000
AFIX   0
C9    1    0.432792    0.380876    0.594622    11.00000    0.01225    0.02496 =
         0.02216   -0.00246   -0.00122    0.00197
AFIX 137
H9A   2    0.453734    0.334540    0.554200    11.00000   -1.50000
H9B   2    0.459056    0.364346    0.649319    11.00000   -1.50000
H9C   2    0.434980    0.468307    0.582840    11.00000   -1.50000
AFIX   0
C10   1    0.325263    0.409500    0.658845    11.00000    0.01702    0.02008 =
         0.01424    0.00059   -0.00055   -0.00070
AFIX 137
H10A  2    0.331744    0.497666    0.653424    11.00000   -1.50000
H10B  2    0.350051    0.382259    0.712179    11.00000   -1.50000
H10C  2    0.274790    0.391217    0.654242    11.00000   -1.50000
AFIX   0
C11   1    0.092164    0.577714    0.473395    11.00000    0.00975    0.01634 =
         0.01963    0.00041    0.00177   -0.00095
AFIX  23
H11A  2    0.050556    0.525411    0.476030    11.00000   -1.20000
H11B  2    0.089580    0.606202    0.416429    11.00000   -1.20000
AFIX   0
H111  2    0.155948    0.485116    0.547159    11.00000    0.01244
C12   1    0.091454    0.687048    0.529955    11.00000    0.01003    0.01679 =
         0.01417   -0.00029    0.00196    0.00115
AFIX  23
H12A  2    0.085818    0.658548    0.585047    11.00000   -1.20000
H12B  2    0.050926    0.740554    0.509003    11.00000   -1.20000
AFIX   0
C13   1    0.155464    0.904355    0.463393    11.00000    0.01761    0.00955 =
         0.01479    0.00314    0.00292    0.00166
C14   1    0.115041    0.854353    0.382430    11.00000    0.02098    0.01603 =
         0.01294    0.00397   -0.00157    0.00380
AFIX 137
H14A  2    0.109785    0.919024    0.341114    11.00000   -1.50000
H14B  2    0.068241    0.826208    0.390483    11.00000   -1.50000
H14C  2    0.141334    0.785960    0.364091    11.00000   -1.50000
AFIX   0
C15   1    0.225705    0.957802    0.446884    11.00000    0.02381    0.01244 =
         0.01894    0.00188    0.00366   -0.00091
AFIX 137
H15A  2    0.253789    0.893172    0.427016    11.00000   -1.50000
H15B  2    0.251907    0.992083    0.497495    11.00000   -1.50000
H15C  2    0.216226    1.022245    0.405608    11.00000   -1.50000
AFIX   0
C16   1    0.110681    1.003348    0.495230    11.00000    0.02600    0.01811 =
         0.02105    0.00055    0.00500    0.00642
AFIX 137
H16A  2    0.096918    1.064528    0.452514    11.00000   -1.50000
H16B  2    0.138253    1.042580    0.543228    11.00000   -1.50000
H16C  2    0.068225    0.966262    0.510315    11.00000   -1.50000
AFIX   0
C17   1    0.196089    0.820001    0.645972    11.00000    0.01899    0.01371 =
         0.01099   -0.00189    0.00327    0.00039
C18   1    0.255880    0.914316    0.657338    11.00000    0.02374    0.01822 =
         0.01704   -0.00517    0.00303   -0.00350
AFIX 137
H18A  2    0.293824    0.886599    0.628922    11.00000   -1.50000
H18B  2    0.274347    0.923768    0.715639    11.00000   -1.50000
H18C  2    0.237700    0.992887    0.634722    11.00000   -1.50000
AFIX   0
C19   1    0.132690    0.870030    0.681221    11.00000    0.02594    0.02117 =
         0.01758   -0.00238    0.00908    0.00477
AFIX 137
H19A  2    0.116809    0.946719    0.653789    11.00000   -1.50000
H19B  2    0.146741    0.884823    0.739848    11.00000   -1.50000
H19C  2    0.094099    0.810446    0.672501    11.00000   -1.50000
AFIX   0
C20   1    0.223010    0.703603    0.692663    11.00000    0.02318    0.01773 =
         0.01108   -0.00023    0.00290    0.00255
AFIX 137
H20A  2    0.186538    0.640262    0.682934    11.00000   -1.50000
H20B  2    0.233873    0.721475    0.751205    11.00000   -1.50000
H20C  2    0.265788    0.674847    0.673625    11.00000   -1.50000
AFIX   0
C21   1    0.067396    0.292531    0.744736    11.00000    0.02002    0.03457 =
         0.01847    0.00307    0.00586   -0.00569
C22   1    0.466152   -0.129177    0.250063    11.00000    0.01730    0.04241 =
         0.01746    0.00835    0.00185    0.00591
AFIX  43
H22   2    0.477704   -0.144189    0.197533    11.00000   -1.20000
AFIX   0
C23   1    0.499224   -0.035957    0.297600    11.00000    0.01741    0.03087 =
         0.03349    0.00931    0.00299    0.00616
AFIX  43
H23   2    0.533561    0.013163    0.277951    11.00000   -1.20000
AFIX   0
C24   1    0.482228   -0.014409    0.373715    11.00000    0.02724    0.02842 =
         0.03811   -0.00295   -0.00204    0.01213
AFIX  43
H24   2    0.504970    0.049458    0.406797    11.00000   -1.20000
AFIX   0
C25   1    0.432100   -0.085791    0.401800    11.00000    0.03914    0.03836 =
         0.02903    0.00243    0.01535    0.01418
AFIX  43
H25   2    0.420288   -0.070447    0.454168    11.00000   -1.20000
AFIX   0
C26   1    0.399063   -0.179049    0.354579    11.00000    0.02613    0.03278 =
         0.03389    0.01415    0.01261    0.00840
AFIX  43
H26   2    0.364670   -0.227993    0.374264    11.00000   -1.20000
AFIX   0
C27   1    0.416201   -0.200880    0.278678    11.00000    0.01993    0.02777 =
         0.02609    0.00566    0.00119    0.00592
AFIX  43
H27   2    0.393709   -0.265260    0.245887    11.00000   -1.20000
REM #####
AFIX   0
HKLF 4

REM  CW_BS_090517_a.res in P2(1)/c
REM R1 =  0.0261 for    7449 Fo > 4sig(Fo)  and  0.0371 for all    8680 data
REM    377 parameters refined using      0 restraints

END

WGHT      0.0157      4.5760

REM Highest difference peak  1.456,  deepest hole -1.350,  1-sigma level  0.110
Q1    1   0.2551  0.5845  0.5409  11.00000  0.05    1.46
Q2    1   0.2618  0.6208  0.4410  11.00000  0.05    1.04
Q3    1   0.2143  0.6270  0.4714  11.00000  0.05    0.86
Q4    1   0.2992  0.6047  0.5265  11.00000  0.05    0.77
Q5    1   0.2026  0.6478  0.5271  11.00000  0.05    0.53
Q6    1   0.2330  0.5754  0.3953  11.00000  0.05    0.47
Q7    1   0.3677  0.7431  0.4844  11.00000  0.05    0.47
Q8    1   0.0892  0.3035  0.7058  11.00000  0.05    0.46
Q9    1   0.1294  0.7192  0.5348  11.00000  0.05    0.44
Q10   1   0.3102  0.4035  0.4436  11.00000  0.05    0.42
;
_shelx_res_checksum              93896
####################################################################### 
# 
# This file contains crystal structure data downloaded from the 
# Cambridge Structural Database (CSD) hosted by the Cambridge 
# Crystallographic Data Centre (CCDC).
# 
# Full information about CCDC data access policies and citation 
# guidelines are available at http://www.ccdc.cam.ac.uk/access/V1 
# 
# Audit and citation data items may have been added by the CCDC. 
# Please retain this information to preserve the provenance of 
# this file and to allow appropriate attribution of the data. 
# 
#######################################################################

data_I_CCDC1
_database_code_depnum_ccdc_archive 'CCDC 1943889'
loop_
_audit_author_name
_audit_author_address
'Christian Wuertele'
;Uni Goettingen
Germany
;
_audit_update_record             
;
2019-07-29 deposited with the CCDC.	2019-09-20 downloaded from the CCDC.
;
_chemical_name_systematic        ?
_chemical_name_common            BS-A-165
_chemical_formula_moiety         ?
_chemical_formula_sum            'C40 H88 Cl2 N4 P4 W2'
_chemical_formula_iupac          ?
_chemical_formula_weight         1187.62

_chemical_melting_point          ?

_space_group_crystal_system      monoclinic
_space_group_name_H-M_alt        'C 1 2/c 1'
_space_group_name_Hall           '-C 2yc'
loop_
_space_group_symop_operation_xyz
'x, y, z'
'-x, y, -z+1/2'
'x+1/2, y+1/2, z'
'-x+1/2, y+1/2, -z+1/2'
'-x, -y, -z'
'x, -y, z-1/2'
'-x+1/2, -y+1/2, -z'
'x+1/2, -y+1/2, z-1/2'

_cell_length_a                   23.0363(8)
_cell_length_b                   9.8057(3)
_cell_length_c                   23.3255(8)
_cell_angle_alpha                90
_cell_angle_beta                 111.350(2)
_cell_angle_gamma                90
_cell_volume                     4907.3(3)
_cell_formula_units_Z            4
_cell_measurement_reflns_used    9834
_cell_measurement_theta_min      2.2836
_cell_measurement_theta_max      28.1312
_cell_measurement_temperature    100.(2)

_exptl_crystal_description       block
_exptl_crystal_colour            'clear intense green'
_exptl_crystal_size_max          0.168
_exptl_crystal_size_mid          0.128
_exptl_crystal_size_min          0.088
_exptl_crystal_density_diffrn    1.607
_exptl_crystal_density_meas      ?
_exptl_crystal_density_method    'not measured'
_exptl_crystal_F_000             2392

_exptl_absorpt_coefficient_mu    4.955
_exptl_absorpt_correction_type   multi-scan
_exptl_absorpt_process_details   'SADABS V2014/4 (Bruker AXS Inc.)'
_exptl_absorpt_correction_T_min  0.55
_exptl_absorpt_correction_T_max  0.75

_exptl_special_details           
;
;

_diffrn_ambient_temperature      100.(2)

_diffrn_source                   'microfucus sealed tube'
_diffrn_source_type              'INCOATEC microfocus sealed tube'

_diffrn_radiation_type           MoK\a
_diffrn_radiation_wavelength     0.71073
_diffrn_radiation_monochromator  'multilayer optics'

_diffrn_measurement_device_type  'Bruker D8 Venture CMOS'
_diffrn_measurement_method       'omega and phi scans'

_diffrn_detector_area_resol_mean 10.4167

_diffrn_reflns_number            53392
_diffrn_reflns_av_R_equivalents  0.0747
_diffrn_reflns_av_unetI/netI     0.0393
_diffrn_reflns_theta_min         2.13
_diffrn_reflns_theta_max         28.36
_diffrn_reflns_theta_full        28.36
_diffrn_measured_fraction_theta_max 0.997
_diffrn_measured_fraction_theta_full 0.997
_diffrn_reflns_limit_h_min       -30
_diffrn_reflns_limit_h_max       30
_diffrn_reflns_limit_k_min       -13
_diffrn_reflns_limit_k_max       13
_diffrn_reflns_limit_l_min       -30
_diffrn_reflns_limit_l_max       31

_refine_special_details          
;
;

_reflns_number_total             6110
_reflns_number_gt                5015
_reflns_threshold_expression     'I > 2\s(I)'

_refine_ls_structure_factor_coef Fsqd
_refine_ls_matrix_type           full
_refine_ls_R_factor_all          0.0473
_refine_ls_R_factor_gt           0.0303
_refine_ls_wR_factor_gt          0.0482
_refine_ls_wR_factor_ref         0.0518
_refine_ls_goodness_of_fit_ref   1.089
_refine_ls_restrained_S_all      1.099
_refine_ls_number_reflns         6110
_refine_ls_number_parameters     456
_refine_ls_number_restraints     217
_refine_ls_number_constraints    ?
_refine_ls_hydrogen_treatment    constr
_refine_ls_weighting_scheme      calc
_refine_ls_weighting_details     
'w=1/[\s^2^(Fo^2^)+23.0741P] where P=(Fo^2^+2Fc^2^)/3'

_atom_sites_solution_hydrogens   geom
_atom_sites_solution_primary     ?
_atom_sites_solution_secondary   ?

_refine_ls_shift/su_max          0.003
_refine_ls_shift/su_mean         0.000
_refine_diff_density_max         1.434
_refine_diff_density_min         -1.253
_refine_ls_extinction_method     none
_refine_ls_extinction_coef       ?

loop_
_atom_type_symbol
_atom_type_description
_atom_type_scat_dispersion_real
_atom_type_scat_dispersion_imag
_atom_type_scat_source
C C 0.0033 0.0016 'International Tables Vol C Tables 4.2.6.8 and 6.1.1.4'
H H 0.0000 0.0000 'International Tables Vol C Tables 4.2.6.8 and 6.1.1.4'
N N 0.0061 0.0033 'International Tables Vol C Tables 4.2.6.8 and 6.1.1.4'
P P 0.1023 0.0942 'International Tables Vol C Tables 4.2.6.8 and 6.1.1.4'
Cl Cl 0.1484 0.1585 'International Tables Vol C Tables 4.2.6.8 and 6.1.1.4'
W W -0.8490 6.8722 'International Tables Vol C Tables 4.2.6.8 and 6.1.1.4'

_computing_data_collection       'Bruker Instrument Service v4.2.3'
_computing_cell_refinement       'SAINT V8.34A (Bruker AXS Inc., 2013)'
_computing_data_reduction        'SAINT V8.34A (Bruker AXS Inc., 2013)'
_computing_structure_solution    'SHELXT-2014 (Sheldrick, 2014)'
_computing_structure_refinement  'SHELXL-2014/6 (Sheldrick, 2014)'
_computing_molecular_graphics    ?
_computing_publication_material  ?

loop_
_atom_site_type_symbol
_atom_site_label
_atom_site_fract_x
_atom_site_fract_y
_atom_site_fract_z
_atom_site_U_iso_or_equiv
_atom_site_adp_type
_atom_site_calc_flag
_atom_site_refinement_flags_adp
_atom_site_refinement_flags_occupancy
_atom_site_refinement_flags_posn
_atom_site_occupancy
_atom_site_disorder_assembly
_atom_site_disorder_group
C C17 0.26842(17) 0.7034(4) 0.63038(17) 0.0285(9) Uani d U . D 1.0 . .
C C14 0.4278(2) 0.7081(6) 0.8053(2) 0.0536(13) Uani d U . . 1.0 . .
H H14A 0.4469 0.6217 0.8005 0.064 Uiso calc U P R 0.671(3) A 1
H H14B 0.4325 0.7199 0.8485 0.064 Uiso calc U P R 0.671(3) A 1
H H14C 0.4483 0.7837 0.7927 0.064 Uiso calc U P R 0.671(3) A 1
H H14D 0.4114 0.6472 0.8291 0.064 Uiso calc U P R 0.329(3) A 2
H H14E 0.4486 0.786 0.8309 0.064 Uiso calc U P R 0.329(3) A 2
H H14F 0.4578 0.6583 0.7922 0.064 Uiso calc U P R 0.329(3) A 2
C C10 0.32202(19) 0.3517(4) 0.50370(19) 0.0355(10) Uani d U . . 1.0 . .
H H10A 0.3341 0.4415 0.4933 0.043 Uiso calc U P R 0.671(3) A 1
H H10B 0.3068 0.3611 0.5377 0.043 Uiso calc U P R 0.671(3) A 1
H H10C 0.2889 0.3136 0.4677 0.043 Uiso calc U P R 0.671(3) A 1
H H10D 0.3326 0.4478 0.5139 0.043 Uiso calc U P R 0.329(3) A 2
H H10E 0.3021 0.3147 0.531 0.043 Uiso calc U P R 0.329(3) A 2
H H10F 0.2933 0.3445 0.4609 0.043 Uiso calc U P R 0.329(3) A 2
C C1 0.4406(3) 0.5936(6) 0.5534(3) 0.0288(13) Uani d U P . 0.671(3) A 1
H H1A 0.468 0.6709 0.5528 0.035 Uiso calc U P R 0.671(3) A 1
H H1B 0.4054 0.592 0.5134 0.035 Uiso calc U P R 0.671(3) A 1
C C2 0.4773(3) 0.4606(6) 0.5613(3) 0.0363(15) Uani d U P . 0.671(3) A 1
H H2A 0.5208 0.4753 0.5896 0.044 Uiso calc U P R 0.671(3) A 1
H H2B 0.4781 0.4307 0.5211 0.044 Uiso calc U P R 0.671(3) A 1
C C3 0.5045(3) 0.2005(8) 0.6284(3) 0.0295(16) Uani d U P . 0.671(3) A 1
C C4 0.5635(3) 0.2768(9) 0.6689(4) 0.046(2) Uani d U P . 0.671(3) A 1
H H4A 0.5935 0.2115 0.6955 0.069 Uiso calc U P R 0.671(3) A 1
H H4B 0.5525 0.3438 0.6944 0.069 Uiso calc U P R 0.671(3) A 1
H H4C 0.5821 0.3238 0.6427 0.069 Uiso calc U P R 0.671(3) A 1
C C5 0.4838(3) 0.1116(7) 0.6707(3) 0.0406(16) Uani d U P . 0.671(3) A 1
H H5A 0.4474 0.0579 0.6461 0.061 Uiso calc U P R 0.671(3) A 1
H H5B 0.4728 0.1696 0.6995 0.061 Uiso calc U P R 0.671(3) A 1
H H5C 0.5178 0.0502 0.6938 0.061 Uiso calc U P R 0.671(3) A 1
C C6 0.5244(8) 0.1073(14) 0.5859(5) 0.031(3) Uani d U P . 0.671(3) A 1
H H6A 0.4902 0.0451 0.564 0.046 Uiso calc U P R 0.671(3) A 1
H H6B 0.5611 0.0543 0.6105 0.046 Uiso calc U P R 0.671(3) A 1
H H6C 0.5346 0.163 0.5559 0.046 Uiso calc U P R 0.671(3) A 1
C C7 0.3797(8) 0.2545(14) 0.5236(7) 0.028(2) Uani d U P . 0.671(3) A 1
C C8 0.3561(3) 0.1168(6) 0.5402(3) 0.0401(17) Uani d U P . 0.671(3) A 1
H H8A 0.3184 0.0882 0.5062 0.06 Uiso calc U P R 0.671(3) A 1
H H8B 0.3466 0.1283 0.5776 0.06 Uiso calc U P R 0.671(3) A 1
H H8C 0.3885 0.0471 0.5473 0.06 Uiso calc U P R 0.671(3) A 1
C C9 0.3986(3) 0.2316(9) 0.4672(3) 0.0491(19) Uani d U P . 0.671(3) A 1
H H9A 0.3635 0.1919 0.4335 0.074 Uiso calc U P R 0.671(3) A 1
H H9B 0.4343 0.1692 0.4783 0.074 Uiso calc U P R 0.671(3) A 1
H H9C 0.4101 0.319 0.4539 0.074 Uiso calc U P R 0.671(3) A 1
C C11 0.4040(3) 0.7635(5) 0.6043(3) 0.0233(12) Uani d U P . 0.671(3) A 1
H H11A 0.3668 0.7873 0.5679 0.028 Uiso calc U P R 0.671(3) A 1
H H11B 0.4398 0.8151 0.6016 0.028 Uiso calc U P R 0.671(3) A 1
C C12 0.3932(2) 0.8060(5) 0.6622(3) 0.0230(12) Uani d U P . 0.671(3) A 1
H H12A 0.369 0.8918 0.6547 0.028 Uiso calc U P R 0.671(3) A 1
H H12B 0.4337 0.8218 0.696 0.028 Uiso calc U P R 0.671(3) A 1
C C13 0.3597(3) 0.7065(6) 0.7657(3) 0.0261(13) Uani d U P . 0.671(3) A 1
C C15 0.3347(3) 0.5866(6) 0.7910(3) 0.0320(14) Uani d U P . 0.671(3) A 1
H H15A 0.2891 0.585 0.7721 0.048 Uiso calc U P R 0.671(3) A 1
H H15B 0.3472 0.5962 0.8357 0.048 Uiso calc U P R 0.671(3) A 1
H H15C 0.3516 0.5015 0.7816 0.048 Uiso calc U P R 0.671(3) A 1
C C16 0.3277(9) 0.8387(19) 0.7739(11) 0.038(4) Uani d U P . 0.671(3) A 1
H H16A 0.3429 0.9153 0.7563 0.057 Uiso calc U P R 0.671(3) A 1
H H16B 0.3373 0.8551 0.8179 0.057 Uiso calc U P R 0.671(3) A 1
H H16C 0.2825 0.8299 0.7528 0.057 Uiso calc U P R 0.671(3) A 1
C C18 0.2215(3) 0.6286(7) 0.6557(3) 0.0324(14) Uani d U P D 0.671(3) A 1
H H18A 0.1798 0.627 0.6236 0.049 Uiso calc U P R 0.671(3) A 1
H H18B 0.22 0.6778 0.6917 0.049 Uiso calc U P R 0.671(3) A 1
H H18C 0.2357 0.535 0.6675 0.049 Uiso calc U P R 0.671(3) A 1
C C19 0.2487(3) 0.8501(6) 0.6181(3) 0.0336(15) Uani d U P D 0.671(3) A 1
H H19A 0.2719 0.8936 0.5952 0.05 Uiso calc U P R 0.671(3) A 1
H H19B 0.2574 0.8978 0.6573 0.05 Uiso calc U P R 0.671(3) A 1
H H19C 0.204 0.8546 0.5938 0.05 Uiso calc U P R 0.671(3) A 1
C C20 0.2587(8) 0.6324(12) 0.5685(6) 0.026(2) Uani d U P D 0.671(3) A 1
H H20A 0.2176 0.657 0.5384 0.039 Uiso calc U P R 0.671(3) A 1
H H20B 0.261 0.5334 0.5744 0.039 Uiso calc U P R 0.671(3) A 1
H H20C 0.2911 0.662 0.5534 0.039 Uiso calc U P R 0.671(3) A 1
N N1 0.4165(2) 0.6150(6) 0.6029(3) 0.0197(11) Uani d U P D 0.671(3) A 1
N N2 0.4716(8) 0.4584(16) 0.7286(9) 0.021(2) Uani d . P . 0.671(3) A 1
P P1 0.44082(17) 0.3285(3) 0.59255(18) 0.0211(6) Uani d . P . 0.671(3) A 1
P P2 0.35026(16) 0.6698(3) 0.68367(17) 0.0165(5) Uani d . P . 0.671(3) A 1
Cl Cl1 0.32117(8) 0.31845(17) 0.65817(8) 0.0248(4) Uani d . P . 0.671(3) A 1
Cl Cl1A 0.41219(18) 0.6494(4) 0.57695(18) 0.0298(9) Uani d . P . 0.329(3) A 2
P P1A 0.4306(4) 0.2919(8) 0.5987(4) 0.0257(13) Uani d . P . 0.329(3) A 2
N N1A 0.3486(5) 0.3445(12) 0.6625(6) 0.024(2) Uani d U P D 0.329(3) A 2
C C1A 0.3459(5) 0.2017(11) 0.6471(5) 0.026(2) Uani d U P . 0.329(3) A 2
H H1C 0.3088 0.185 0.6095 0.031 Uiso calc U P R 0.329(3) A 2
H H1D 0.3411 0.1477 0.681 0.031 Uiso calc U P R 0.329(3) A 2
C C2A 0.4043(6) 0.1525(12) 0.6360(6) 0.030(3) Uani d U P . 0.329(3) A 2
H H2C 0.3943 0.0708 0.6092 0.036 Uiso calc U P R 0.329(3) A 2
H H2D 0.4375 0.1283 0.6755 0.036 Uiso calc U P R 0.329(3) A 2
N N2A 0.4804(16) 0.490(3) 0.7224(18) 0.018(5) Uani d . P . 0.329(3) A 2
P P2A 0.3415(4) 0.6304(6) 0.6897(4) 0.0226(13) Uani d . P . 0.329(3) A 2
C C11A 0.2987(5) 0.3707(11) 0.6876(6) 0.025(2) Uani d U P . 0.329(3) A 2
H H11C 0.2972 0.2932 0.7143 0.03 Uiso calc U P R 0.329(3) A 2
H H11D 0.258 0.3743 0.653 0.03 Uiso calc U P R 0.329(3) A 2
C C9A 0.4093(7) 0.3562(17) 0.4746(6) 0.047(3) Uani d U P . 0.329(3) A 2
H H9D 0.4444 0.3041 0.4717 0.071 Uiso calc U P R 0.329(3) A 2
H H9E 0.4245 0.4434 0.4952 0.071 Uiso calc U P R 0.329(3) A 2
H H9F 0.3789 0.3733 0.4332 0.071 Uiso calc U P R 0.329(3) A 2
C C8A 0.3649(7) 0.1332(15) 0.4926(7) 0.049(4) Uani d U P . 0.329(3) A 2
H H8D 0.3443 0.129 0.4477 0.074 Uiso calc U P R 0.329(3) A 2
H H8E 0.3373 0.0943 0.5119 0.074 Uiso calc U P R 0.329(3) A 2
H H8F 0.4038 0.0812 0.5053 0.074 Uiso calc U P R 0.329(3) A 2
C C7A 0.3784(17) 0.275(3) 0.5117(14) 0.034(4) Uani d U P . 0.329(3) A 2
C C6A 0.5169(16) 0.131(3) 0.5700(10) 0.026(5) Uani d U P . 0.329(3) A 2
H H6D 0.4911 0.0548 0.5737 0.038 Uiso calc U P R 0.329(3) A 2
H H6E 0.5601 0.1007 0.5809 0.038 Uiso calc U P R 0.329(3) A 2
H H6F 0.5011 0.165 0.5275 0.038 Uiso calc U P R 0.329(3) A 2
C C5A 0.5458(6) 0.3685(12) 0.5968(6) 0.035(3) Uani d U P . 0.329(3) A 2
H H5D 0.5276 0.3864 0.5525 0.053 Uiso calc U P R 0.329(3) A 2
H H5E 0.5906 0.3517 0.6088 0.053 Uiso calc U P R 0.329(3) A 2
H H5F 0.5392 0.4478 0.6193 0.053 Uiso calc U P R 0.329(3) A 2
C C4A 0.5485(7) 0.2121(15) 0.6799(7) 0.035(3) Uani d U P . 0.329(3) A 2
H H4D 0.5281 0.1358 0.6921 0.052 Uiso calc U P R 0.329(3) A 2
H H4E 0.5477 0.2928 0.7043 0.052 Uiso calc U P R 0.329(3) A 2
H H4F 0.5919 0.1878 0.6869 0.052 Uiso calc U P R 0.329(3) A 2
C C3A 0.5144(7) 0.2426(16) 0.6123(8) 0.032(3) Uani d U P . 0.329(3) A 2
C C12A 0.3071(6) 0.5005(11) 0.7242(6) 0.029(3) Uani d U P . 0.329(3) A 2
H H12C 0.3348 0.4838 0.7674 0.035 Uiso calc U P R 0.329(3) A 2
H H12D 0.2663 0.5325 0.7241 0.035 Uiso calc U P R 0.329(3) A 2
C C15A 0.4236(7) 0.8464(15) 0.7340(7) 0.046(3) Uani d U P . 0.329(3) A 2
H H15D 0.4473 0.7898 0.7156 0.069 Uiso calc U P R 0.329(3) A 2
H H15E 0.4525 0.8942 0.77 0.069 Uiso calc U P R 0.329(3) A 2
H H15F 0.3989 0.9133 0.7037 0.069 Uiso calc U P R 0.329(3) A 2
C C16A 0.3374(19) 0.846(5) 0.772(2) 0.035(6) Uani d U P . 0.329(3) A 2
H H16D 0.3623 0.9028 0.8069 0.052 Uiso calc U P R 0.329(3) A 2
H H16E 0.3078 0.7917 0.7836 0.052 Uiso calc U P R 0.329(3) A 2
H H16F 0.3145 0.9052 0.7371 0.052 Uiso calc U P R 0.329(3) A 2
C C18A 0.2144(5) 0.7348(16) 0.6486(7) 0.051(4) Uani d U P D 0.329(3) A 2
H H18D 0.1829 0.785 0.6153 0.076 Uiso calc U P R 0.329(3) A 2
H H18E 0.2283 0.7907 0.686 0.076 Uiso calc U P R 0.329(3) A 2
H H18F 0.1963 0.6496 0.6565 0.076 Uiso calc U P R 0.329(3) A 2
C C19A 0.2894(7) 0.8477(11) 0.6093(7) 0.045(3) Uani d U P D 0.329(3) A 2
H H19D 0.2571 0.8787 0.571 0.068 Uiso calc U P R 0.329(3) A 2
H H19E 0.3287 0.8353 0.6026 0.068 Uiso calc U P R 0.329(3) A 2
H H19F 0.2952 0.916 0.6416 0.068 Uiso calc U P R 0.329(3) A 2
C C13A 0.3793(6) 0.7542(16) 0.7541(7) 0.033(3) Uani d U P . 0.329(3) A 2
C C20A 0.2505(15) 0.614(2) 0.5732(11) 0.025(4) Uani d U P D 0.329(3) A 2
H H20D 0.2816 0.6247 0.554 0.037 Uiso calc U P R 0.329(3) A 2
H H20E 0.2095 0.6423 0.5441 0.037 Uiso calc U P R 0.329(3) A 2
H H20F 0.2488 0.5188 0.5848 0.037 Uiso calc U P R 0.329(3) A 2
W W1 0.40654(2) 0.47720(2) 0.65819(2) 0.01725(4) Uani d . . D 1.0 . .

loop_
_atom_site_aniso_label
_atom_site_aniso_U_11
_atom_site_aniso_U_22
_atom_site_aniso_U_33
_atom_site_aniso_U_12
_atom_site_aniso_U_13
_atom_site_aniso_U_23
C17 0.0242(19) 0.029(2) 0.0264(19) 0.0062(15) 0.0022(16) 0.0006(15)
C14 0.042(3) 0.077(4) 0.035(3) 0.011(2) 0.005(2) -0.020(2)
C10 0.033(2) 0.039(2) 0.026(2) -0.0024(18) 0.0019(18) -0.0021(18)
C1 0.041(3) 0.026(3) 0.028(3) -0.014(2) 0.023(3) 0.000(2)
C2 0.050(4) 0.031(3) 0.042(4) -0.012(3) 0.035(3) -0.005(3)
C3 0.026(3) 0.033(4) 0.034(4) 0.000(3) 0.016(3) -0.006(3)
C4 0.027(4) 0.056(5) 0.057(5) 0.000(3) 0.017(3) -0.025(4)
C5 0.036(4) 0.047(4) 0.043(4) 0.013(3) 0.020(3) 0.009(3)
C6 0.035(6) 0.025(6) 0.035(6) 0.005(4) 0.016(5) -0.002(4)
C7 0.035(4) 0.032(5) 0.017(5) -0.002(3) 0.007(4) -0.006(3)
C8 0.033(4) 0.025(3) 0.053(4) -0.011(3) 0.006(3) -0.011(3)
C9 0.047(4) 0.072(5) 0.030(3) 0.005(4) 0.017(3) -0.014(3)
C11 0.025(3) 0.019(3) 0.026(3) -0.004(2) 0.009(2) 0.005(2)
C12 0.025(3) 0.012(2) 0.032(3) -0.004(2) 0.011(2) 0.000(2)
C13 0.031(3) 0.022(3) 0.025(3) 0.002(2) 0.011(3) -0.004(2)
C15 0.037(3) 0.032(3) 0.026(3) 0.004(3) 0.011(3) 0.000(2)
C16 0.053(8) 0.024(4) 0.040(7) 0.012(5) 0.021(6) -0.003(4)
C18 0.022(3) 0.041(4) 0.033(3) 0.004(3) 0.009(3) -0.001(3)
C19 0.035(4) 0.030(3) 0.028(3) 0.010(3) 0.003(3) 0.002(2)
C20 0.019(4) 0.026(5) 0.030(4) -0.008(3) 0.004(3) -0.001(4)
N1 0.023(3) 0.019(3) 0.021(3) -0.008(2) 0.012(2) 0.000(2)
N2 0.021(6) 0.017(7) 0.023(4) -0.002(4) 0.005(3) 0.001(4)
P1 0.0230(14) 0.0210(16) 0.0233(11) -0.0070(10) 0.0134(9) -0.0079(11)
P2 0.0180(11) 0.0114(14) 0.0181(11) -0.0005(10) 0.0040(7) -0.0006(10)
Cl1 0.0258(9) 0.0207(8) 0.0305(8) -0.0083(7) 0.0135(8) -0.0013(6)
Cl1A 0.0378(19) 0.0263(19) 0.028(2) -0.0048(14) 0.0156(17) 0.0132(15)
P1A 0.025(3) 0.027(4) 0.029(3) -0.011(2) 0.0143(18) -0.005(2)
N1A 0.027(6) 0.027(5) 0.025(6) 0.003(4) 0.017(5) 0.006(4)
C1A 0.027(5) 0.021(5) 0.029(6) -0.002(4) 0.010(5) 0.005(4)
C2A 0.038(6) 0.020(6) 0.035(7) -0.002(4) 0.018(5) 0.000(5)
N2A 0.012(8) 0.011(13) 0.026(11) -0.005(7) 0.000(6) -0.004(8)
P2A 0.026(3) 0.016(3) 0.028(2) 0.001(2) 0.0112(17) 0.004(2)
C11A 0.024(5) 0.020(5) 0.037(6) -0.003(4) 0.019(5) 0.003(4)
C9A 0.051(8) 0.058(9) 0.033(7) -0.006(6) 0.015(6) -0.004(6)
C8A 0.045(8) 0.048(7) 0.046(9) -0.007(5) 0.005(7) -0.018(5)
C7A 0.032(6) 0.044(8) 0.016(10) -0.004(5) -0.004(6) -0.008(6)
C6A 0.029(9) 0.013(7) 0.029(8) 0.009(6) 0.003(8) 0.000(6)
C5A 0.035(7) 0.028(6) 0.047(7) -0.008(5) 0.019(6) -0.012(5)
C4A 0.027(7) 0.030(8) 0.045(6) 0.001(6) 0.010(5) -0.007(5)
C3A 0.029(7) 0.024(6) 0.042(7) -0.001(5) 0.013(5) -0.009(5)
C12A 0.035(6) 0.026(6) 0.034(6) 0.005(4) 0.022(5) 0.004(4)
C15A 0.041(7) 0.054(8) 0.046(7) -0.007(6) 0.019(6) -0.014(6)
C16A 0.027(8) 0.048(11) 0.032(12) 0.001(7) 0.013(8) -0.009(8)
C18A 0.031(6) 0.067(10) 0.050(8) 0.012(6) 0.010(6) -0.002(7)
C19A 0.047(8) 0.030(6) 0.049(8) 0.012(5) 0.008(7) 0.013(5)
C13A 0.024(5) 0.041(7) 0.034(6) 0.006(5) 0.012(4) -0.008(5)
C20A 0.025(11) 0.024(7) 0.022(6) 0.000(6) 0.004(6) 0.012(5)
W1 0.01783(7) 0.01485(6) 0.01729(7) -0.00116(6) 0.00427(5) -0.00179(6)

_geom_special_details            
;
All esds (except the esd in the dihedral angle between two l.s. planes)
are estimated using the full covariance matrix.  The cell esds are taken
into account individually in the estimation of esds in distances, angles
and torsion angles; correlations between esds in cell parameters are only
used when they are defined by crystal symmetry.  An approximate (isotropic)
treatment of cell esds is used for estimating esds involving l.s. planes.
;

loop_
_geom_bond_atom_site_label_1
_geom_bond_atom_site_label_2
_geom_bond_site_symmetry_2
_geom_bond_distance
_geom_bond_publ_flag
C17 C18A . 1.487(10) ?
C17 C19 . 1.505(6) ?
C17 C20A . 1.519(12) ?
C17 C20 . 1.543(8) ?
C17 C18 . 1.587(6) ?
C17 C19A . 1.629(10) ?
C17 P2 . 1.871(5) ?
C17 P2A . 1.888(9) ?
C14 C13A . 1.381(14) ?
C14 C13 . 1.504(8) ?
C10 C7A . 1.45(4) ?
C10 C7 . 1.563(15) ?
C1 N1 . 1.467(7) ?
C1 C2 . 1.528(9) ?
C2 P1 . 1.833(6) ?
C3 C5 . 1.517(10) ?
C3 C6 . 1.536(14) ?
C3 C4 . 1.538(10) ?
C3 P1 . 1.880(9) ?
C7 C9 . 1.544(16) ?
C7 C8 . 1.556(14) ?
C7 P1 . 1.857(19) ?
C11 N1 . 1.487(8) ?
C11 C12 . 1.517(8) ?
C12 P2 . 1.837(6) ?
C13 C15 . 1.520(9) ?
C13 C16 . 1.536(19) ?
C13 P2 . 1.880(7) ?
N1 W1 . 1.938(6) ?
N2 N2 2_656 1.33(4) ?
N2 W1 . 1.78(2) ?
P1 W1 . 2.444(4) ?
P2 W1 . 2.483(4) ?
Cl1 W1 . 2.5082(16) ?
Cl1A W1 . 2.576(4) ?
P1A C2A . 1.837(13) ?
P1A C3A . 1.902(18) ?
P1A C7A . 1.95(3) ?
P1A W1 . 2.468(9) ?
N1A C1A . 1.442(16) ?
N1A C11A . 1.492(15) ?
N1A W1 . 1.893(11) ?
C1A C2A . 1.536(16) ?
N2A N2A 2_656 1.27(8) ?
N2A W1 . 1.82(4) ?
P2A C12A . 1.834(12) ?
P2A C13A . 1.880(17) ?
P2A W1 . 2.417(8) ?
C11A C12A . 1.504(16) ?
C9A C7A . 1.53(3) ?
C8A C7A . 1.46(4) ?
C6A C3A . 1.49(3) ?
C5A C3A . 1.538(19) ?
C4A C3A . 1.51(2) ?
C15A C13A . 1.56(2) ?
C16A C13A . 1.49(4) ?

loop_
_geom_angle_atom_site_label_1
_geom_angle_atom_site_label_2
_geom_angle_atom_site_label_3
_geom_angle_site_symmetry_1
_geom_angle_site_symmetry_3
_geom_angle
_geom_angle_publ_flag
C18A C17 C20A . . 112.4(10) ?
C19 C17 C20 . . 108.8(7) ?
C19 C17 C18 . . 108.3(4) ?
C20 C17 C18 . . 104.7(5) ?
C18A C17 C19A . . 106.1(7) ?
C20A C17 C19A . . 104.5(9) ?
C19 C17 P2 . . 117.1(3) ?
C20 C17 P2 . . 108.1(7) ?
C18 C17 P2 . . 109.2(3) ?
C18A C17 P2A . . 119.0(7) ?
C20A C17 P2A . . 108.1(14) ?
C19A C17 P2A . . 105.4(6) ?
N1 C1 C2 . . 112.2(5) ?
C1 C2 P1 . . 109.7(4) ?
C5 C3 C6 . . 108.5(8) ?
C5 C3 C4 . . 107.2(7) ?
C6 C3 C4 . . 106.4(8) ?
C5 C3 P1 . . 107.0(5) ?
C6 C3 P1 . . 118.6(6) ?
C4 C3 P1 . . 108.7(6) ?
C9 C7 C8 . . 108.6(11) ?
C9 C7 C10 . . 108.0(9) ?
C8 C7 C10 . . 105.5(10) ?
C9 C7 P1 . . 115.8(10) ?
C8 C7 P1 . . 110.3(8) ?
C10 C7 P1 . . 108.2(9) ?
N1 C11 C12 . . 112.6(4) ?
C11 C12 P2 . . 108.8(4) ?
C14 C13 C15 . . 103.2(5) ?
C14 C13 C16 . . 110.8(10) ?
C15 C13 C16 . . 109.7(9) ?
C14 C13 P2 . . 109.6(4) ?
C15 C13 P2 . . 109.2(4) ?
C16 C13 P2 . . 113.9(10) ?
C1 N1 C11 . . 106.8(5) ?
C1 N1 W1 . . 126.5(4) ?
C11 N1 W1 . . 126.7(4) ?
N2 N2 W1 2_656 . 163.8(18) ?
C2 P1 C7 . . 104.1(5) ?
C2 P1 C3 . . 104.6(4) ?
C7 P1 C3 . . 110.3(5) ?
C2 P1 W1 . . 97.3(2) ?
C7 P1 W1 . . 117.4(5) ?
C3 P1 W1 . . 119.9(3) ?
C12 P2 C17 . . 101.7(3) ?
C12 P2 C13 . . 105.4(3) ?
C17 P2 C13 . . 110.9(3) ?
C12 P2 W1 . . 96.2(2) ?
C17 P2 W1 . . 117.5(2) ?
C13 P2 W1 . . 120.8(2) ?
C2A P1A C3A . . 102.8(8) ?
C2A P1A C7A . . 104.2(11) ?
C3A P1A C7A . . 110.8(12) ?
C2A P1A W1 . . 95.8(5) ?
C3A P1A W1 . . 121.0(6) ?
C7A P1A W1 . . 117.9(11) ?
C1A N1A C11A . . 107.2(9) ?
C1A N1A W1 . . 128.4(9) ?
C11A N1A W1 . . 124.2(8) ?
N1A C1A C2A . . 112.7(10) ?
C1A C2A P1A . . 107.8(8) ?
N2A N2A W1 2_656 . 160.(4) ?
C12A P2A C13A . . 104.3(7) ?
C12A P2A C17 . . 99.9(5) ?
C13A P2A C17 . . 111.8(6) ?
C12A P2A W1 . . 96.7(4) ?
C13A P2A W1 . . 119.1(6) ?
C17 P2A W1 . . 119.9(4) ?
N1A C11A C12A . . 114.1(9) ?
C10 C7A C8A . . 112.(3) ?
C10 C7A C9A . . 103.7(18) ?
C8A C7A C9A . . 115.(2) ?
C10 C7A P1A . . 106.(2) ?
C8A C7A P1A . . 112.4(17) ?
C9A C7A P1A . . 108.(2) ?
C6A C3A C4A . . 114.5(14) ?
C6A C3A C5A . . 107.4(17) ?
C4A C3A C5A . . 107.0(12) ?
C6A C3A P1A . . 111.0(17) ?
C4A C3A P1A . . 109.5(12) ?
C5A C3A P1A . . 107.0(10) ?
C11A C12A P2A . . 109.1(8) ?
C14 C13A C16A . . 111.(2) ?
C14 C13A C15A . . 92.2(10) ?
C16A C13A C15A . . 107.(2) ?
C14 C13A P2A . . 118.2(10) ?
C16A C13A P2A . . 117.(2) ?
C15A C13A P2A . . 107.3(10) ?
N2A W1 N1A . . 118.0(8) ?
N2 W1 N1 . . 114.9(4) ?
N2A W1 P2A . . 101.8(13) ?
N1A W1 P2A . . 83.4(4) ?
N2 W1 P1 . . 99.2(7) ?
N1 W1 P1 . . 81.70(17) ?
N2A W1 P1A . . 100.3(13) ?
N1A W1 P1A . . 80.3(4) ?
P2A W1 P1A . . 156.8(3) ?
N2 W1 P2 . . 101.2(7) ?
N1 W1 P2 . . 80.08(17) ?
P1 W1 P2 . . 156.91(12) ?
N2 W1 Cl1 . . 109.4(3) ?
N1 W1 Cl1 . . 135.67(16) ?
P1 W1 Cl1 . . 93.53(8) ?
P2 W1 Cl1 . . 89.68(8) ?
N2A W1 Cl1A . . 106.2(7) ?
N1A W1 Cl1A . . 135.7(4) ?
P2A W1 Cl1A . . 91.08(17) ?
P1A W1 Cl1A . . 89.26(18) ?

loop_
_geom_torsion_atom_site_label_1
_geom_torsion_atom_site_label_2
_geom_torsion_atom_site_label_3
_geom_torsion_atom_site_label_4
_geom_torsion_site_symmetry_1
_geom_torsion_site_symmetry_2
_geom_torsion_site_symmetry_3
_geom_torsion_site_symmetry_4
_geom_torsion
_geom_torsion_publ_flag
N1 C1 C2 P1 . . . . 36.6(6) ?
N1 C11 C12 P2 . . . . -36.6(6) ?
C2 C1 N1 C11 . . . . 158.9(5) ?
C2 C1 N1 W1 . . . . -18.5(7) ?
C12 C11 N1 C1 . . . . -166.6(5) ?
C12 C11 N1 W1 . . . . 10.8(7) ?
C1 C2 P1 C7 . . . . 85.9(7) ?
C1 C2 P1 C3 . . . . -158.3(5) ?
C1 C2 P1 W1 . . . . -34.8(5) ?
C9 C7 P1 C2 . . . . 41.5(9) ?
C8 C7 P1 C2 . . . . 165.2(8) ?
C10 C7 P1 C2 . . . . -79.9(7) ?
C9 C7 P1 C3 . . . . -70.2(9) ?
C8 C7 P1 C3 . . . . 53.5(10) ?
C10 C7 P1 C3 . . . . 168.4(5) ?
C9 C7 P1 W1 . . . . 147.6(7) ?
C8 C7 P1 W1 . . . . -88.7(9) ?
C10 C7 P1 W1 . . . . 26.2(8) ?
C5 C3 P1 C2 . . . . 163.7(5) ?
C6 C3 P1 C2 . . . . -73.3(9) ?
C4 C3 P1 C2 . . . . 48.3(6) ?
C5 C3 P1 C7 . . . . -84.8(7) ?
C6 C3 P1 C7 . . . . 38.1(10) ?
C4 C3 P1 C7 . . . . 159.7(6) ?
C5 C3 P1 W1 . . . . 56.3(6) ?
C6 C3 P1 W1 . . . . 179.2(8) ?
C4 C3 P1 W1 . . . . -59.2(6) ?
C11 C12 P2 C17 . . . . -80.3(4) ?
C11 C12 P2 C13 . . . . 163.9(4) ?
C11 C12 P2 W1 . . . . 39.6(4) ?
C19 C17 P2 C12 . . . . -38.2(5) ?
C20 C17 P2 C12 . . . . 85.0(5) ?
C18 C17 P2 C12 . . . . -161.7(4) ?
C19 C17 P2 C13 . . . . 73.4(5) ?
C20 C17 P2 C13 . . . . -163.4(5) ?
C18 C17 P2 C13 . . . . -50.0(4) ?
C19 C17 P2 W1 . . . . -141.7(4) ?
C20 C17 P2 W1 . . . . -18.4(5) ?
C18 C17 P2 W1 . . . . 94.9(3) ?
C14 C13 P2 C12 . . . . -58.6(5) ?
C15 C13 P2 C12 . . . . -170.8(4) ?
C16 C13 P2 C12 . . . . 66.2(9) ?
C14 C13 P2 C17 . . . . -167.9(4) ?
C15 C13 P2 C17 . . . . 79.8(5) ?
C16 C13 P2 C17 . . . . -43.2(9) ?
C14 C13 P2 W1 . . . . 48.5(5) ?
C15 C13 P2 W1 . . . . -63.8(5) ?
C16 C13 P2 W1 . . . . 173.2(9) ?
C11A N1A C1A C2A . . . . -165.7(10) ?
W1 N1A C1A C2A . . . . 10.5(16) ?
N1A C1A C2A P1A . . . . -35.6(13) ?
C3A P1A C2A C1A . . . . 161.7(9) ?
C7A P1A C2A C1A . . . . -82.7(14) ?
W1 P1A C2A C1A . . . . 38.0(9) ?
C18A C17 P2A C12A . . . . 45.4(9) ?
C20A C17 P2A C12A . . . . -84.5(10) ?
C19A C17 P2A C12A . . . . 164.3(7) ?
C18A C17 P2A C13A . . . . -64.5(9) ?
C20A C17 P2A C13A . . . . 165.7(10) ?
C19A C17 P2A C13A . . . . 54.4(8) ?
C18A C17 P2A W1 . . . . 149.0(7) ?
C20A C17 P2A W1 . . . . 19.2(9) ?
C19A C17 P2A W1 . . . . -92.1(6) ?
C1A N1A C11A C12A . . . . 161.6(10) ?
W1 N1A C11A C12A . . . . -14.7(15) ?
N1A C11A C12A P2A . . . . 35.2(13) ?
C13A P2A C12A C11A . . . . -157.3(9) ?
C17 P2A C12A C11A . . . . 87.1(9) ?
W1 P2A C12A C11A . . . . -35.0(9) ?
C12A P2A C13A C14 . . . . 63.5(12) ?
C17 P2A C13A C14 . . . . 170.5(9) ?
W1 P2A C13A C14 . . . . -42.7(13) ?
C12A P2A C13A C16A . . . . -74.(2) ?
C17 P2A C13A C16A . . . . 33.(2) ?
W1 P2A C13A C16A . . . . -180.(2) ?
C12A P2A C13A C15A . . . . 165.8(9) ?
C17 P2A C13A C15A . . . . -87.2(10) ?
W1 P2A C13A C15A . . . . 59.6(11) ?
N2 N2 W1 N1 2_656 . . . -25.(4) ?
N2 N2 W1 P1 2_656 . . . 60.(4) ?
N2 N2 W1 P2 2_656 . . . -110.(4) ?
N2 N2 W1 Cl1 2_656 . . . 157.(4) ?
N2A N2A W1 N1A 2_656 . . . -37.(5) ?
N2A N2A W1 P2A 2_656 . . . 51.(4) ?
N2A N2A W1 P1A 2_656 . . . -122.(4) ?
N2A N2A W1 Cl1A 2_656 . . . 146.(4) ?
C1A N1A W1 N2A . . . . -83.6(19) ?
C11A N1A W1 N2A . . . . 92.0(18) ?
C1A N1A W1 P2A . . . . 176.5(12) ?
C11A N1A W1 P2A . . . . -7.9(10) ?
C1A N1A W1 P1A . . . . 13.0(11) ?
C11A N1A W1 P1A . . . . -171.4(11) ?
C1A N1A W1 Cl1A . . . . 91.8(12) ?
C11A N1A W1 Cl1A . . . . -92.6(11) ?

_shelx_res_file                  
;
TITL mo_CV_BS_150816_0m_a.res in C2/c
CELL  0.71073  23.0363   9.8057  23.3255   90.000  111.350   90.000
ZERR    4.000   0.0008   0.0003   0.0008    0.000    0.002    0.000
LATT  7
SYMM -X, Y, 1/2-Z
SFAC C H N P CL W
UNIT 160 352 16 16 8 8
TEMP -173.170
SIZE 0.088 0.128 0.168
L.S. 50
ACTA
CONF
LIST 6
FMAP 2
PLAN 10
SADI C18 C19 C18 C20 C19 C20 C18A C19A C18A C20A C19A C20A
SADI C17 C18 C17 C19 C17 C20 C17 C18A C17 C19A C17 C20A
RIGU $C $N
SADI N1 W1 N1A W1
WGHT    0.000000   23.074099
FVAR       0.12752   0.67064
C17   1    0.268418    0.703365    0.630376    11.00000    0.02417    0.02915 =
         0.02641    0.00059    0.00225    0.00621
C14   1    0.427802    0.708098    0.805298    11.00000    0.04206    0.07659 =
         0.03452   -0.01975    0.00475    0.01070
PART 1 21
AFIX 137
H14A  2    0.446940    0.621702    0.800511    21.00000   -1.20000
H14B  2    0.432530    0.719941    0.848489    21.00000   -1.20000
H14C  2    0.448336    0.783677    0.792707    21.00000   -1.20000
AFIX 137
PART 2 -21
H14D  2    0.411425    0.647245    0.829139   -21.00000   -1.20000
H14E  2    0.448608    0.785983    0.830858   -21.00000   -1.20000
H14F  2    0.457764    0.658329    0.792241   -21.00000   -1.20000
AFIX   0
PART 0
C10   1    0.322022    0.351737    0.503704    11.00000    0.03333    0.03938 =
         0.02630   -0.00210    0.00187   -0.00237
PART 1 21
AFIX 137
H10A  2    0.334129    0.441478    0.493295    21.00000   -1.20000
H10B  2    0.306824    0.361149    0.537662    21.00000   -1.20000
H10C  2    0.288930    0.313569    0.467697    21.00000   -1.20000
AFIX 137
PART 2 -21
H10D  2    0.332635    0.447753    0.513896   -21.00000   -1.20000
H10E  2    0.302094    0.314665    0.530982   -21.00000   -1.20000
H10F  2    0.293298    0.344483    0.460852   -21.00000   -1.20000
AFIX   0
PART 0

PART 1 21
C1    1    0.440646    0.593563    0.553412    21.00000    0.04057    0.02626 =
         0.02850   -0.00030    0.02319   -0.01431
AFIX  23
H1A   2    0.468038    0.670889    0.552782    21.00000   -1.20000
H1B   2    0.405367    0.591958    0.513379    21.00000   -1.20000
AFIX   0
C2    1    0.477310    0.460562    0.561325    21.00000    0.05032    0.03149 =
         0.04230   -0.00550    0.03495   -0.01165
AFIX  23
H2A   2    0.520837    0.475258    0.589635    21.00000   -1.20000
H2B   2    0.478074    0.430749    0.521055    21.00000   -1.20000
AFIX   0
C3    1    0.504509    0.200465    0.628359    21.00000    0.02569    0.03313 =
         0.03392   -0.00585    0.01580   -0.00026
C4    1    0.563492    0.276824    0.668925    21.00000    0.02688    0.05586 =
         0.05692   -0.02512    0.01680    0.00032
AFIX 137
H4A   2    0.593539    0.211543    0.695483    21.00000   -1.50000
H4B   2    0.552452    0.343778    0.694449    21.00000   -1.50000
H4C   2    0.582063    0.323800    0.642687    21.00000   -1.50000
AFIX   0
C5    1    0.483803    0.111646    0.670666    21.00000    0.03636    0.04729 =
         0.04324    0.00940    0.02048    0.01257
AFIX 137
H5A   2    0.447382    0.057867    0.646091    21.00000   -1.50000
H5B   2    0.472845    0.169558    0.699450    21.00000   -1.50000
H5C   2    0.517808    0.050152    0.693778    21.00000   -1.50000
AFIX   0
C6    1    0.524386    0.107286    0.585857    21.00000    0.03465    0.02517 =
         0.03510   -0.00192    0.01611    0.00514
AFIX 137
H6A   2    0.490172    0.045068    0.564033    21.00000   -1.50000
H6B   2    0.561073    0.054318    0.610474    21.00000   -1.50000
H6C   2    0.534598    0.163005    0.555938    21.00000   -1.50000
AFIX   0
C7    1    0.379725    0.254477    0.523573    21.00000    0.03451    0.03159 =
         0.01668   -0.00637    0.00686   -0.00179
C8    1    0.356136    0.116780    0.540214    21.00000    0.03334    0.02514 =
         0.05345   -0.01112    0.00571   -0.01143
AFIX 137
H8A   2    0.318421    0.088216    0.506222    21.00000   -1.50000
H8B   2    0.346624    0.128306    0.577600    21.00000   -1.50000
H8C   2    0.388512    0.047119    0.547299    21.00000   -1.50000
AFIX   0
C9    1    0.398608    0.231558    0.467199    21.00000    0.04747    0.07214 =
         0.03027   -0.01435    0.01738    0.00530
AFIX 137
H9A   2    0.363456    0.191941    0.433528    21.00000   -1.50000
H9B   2    0.434252    0.169188    0.478349    21.00000   -1.50000
H9C   2    0.410098    0.319004    0.453948    21.00000   -1.50000
AFIX   0

C11   1    0.404001    0.763458    0.604295    21.00000    0.02523    0.01888 =
         0.02550    0.00467    0.00886   -0.00397
AFIX  23
H11A  2    0.366791    0.787314    0.567909    21.00000   -1.20000
H11B  2    0.439836    0.815108    0.601577    21.00000   -1.20000
AFIX   0
C12   1    0.393223    0.805984    0.662167    21.00000    0.02515    0.01235 =
         0.03195   -0.00047    0.01086   -0.00382
AFIX  23
H12A  2    0.368974    0.891832    0.654658    21.00000   -1.20000
H12B  2    0.433683    0.821829    0.696000    21.00000   -1.20000
AFIX   0
C13   1    0.359659    0.706523    0.765682    21.00000    0.03139    0.02244 =
         0.02479   -0.00360    0.01054    0.00163
C15   1    0.334658    0.586646    0.791020    21.00000    0.03727    0.03170 =
         0.02614    0.00007    0.01063    0.00396
AFIX 137
H15A  2    0.289072    0.584955    0.772081    21.00000   -1.50000
H15B  2    0.347183    0.596202    0.835727    21.00000   -1.50000
H15C  2    0.351599    0.501496    0.781587    21.00000   -1.50000
AFIX   0
C16   1    0.327717    0.838663    0.773918    21.00000    0.05350    0.02426 =
         0.04046   -0.00337    0.02115    0.01209
AFIX 137
H16A  2    0.342939    0.915262    0.756322    21.00000   -1.50000
H16B  2    0.337314    0.855074    0.817862    21.00000   -1.50000
H16C  2    0.282520    0.829945    0.752825    21.00000   -1.50000
AFIX   0
C18   1    0.221513    0.628649    0.655710    21.00000    0.02218    0.04118 =
         0.03307   -0.00054    0.00910    0.00374
AFIX 137
H18A  2    0.179817    0.627031    0.623578    21.00000   -1.50000
H18B  2    0.220031    0.677784    0.691737    21.00000   -1.50000
H18C  2    0.235725    0.534990    0.667458    21.00000   -1.50000
AFIX   0
C19   1    0.248702    0.850139    0.618090    21.00000    0.03467    0.03044 =
         0.02815    0.00248    0.00256    0.00966
AFIX 137
H19A  2    0.271915    0.893649    0.595216    21.00000   -1.50000
H19B  2    0.257399    0.897792    0.657270    21.00000   -1.50000
H19C  2    0.203953    0.854551    0.593782    21.00000   -1.50000
AFIX   0
C20   1    0.258652    0.632442    0.568494    21.00000    0.01902    0.02601 =
         0.02970   -0.00062    0.00449   -0.00838
AFIX 137
H20A  2    0.217627    0.656957    0.538414    21.00000   -1.50000
H20B  2    0.260998    0.533364    0.574407    21.00000   -1.50000
H20C  2    0.291129    0.661966    0.553361    21.00000   -1.50000
AFIX   0
N1    3    0.416508    0.614982    0.602893    21.00000    0.02275    0.01904 =
         0.02056    0.00023    0.01178   -0.00767
N2    3    0.471591    0.458389    0.728624    21.00000    0.02111    0.01736 =
         0.02281    0.00088    0.00518   -0.00237
P1    4    0.440817    0.328453    0.592551    21.00000    0.02303    0.02104 =
         0.02334   -0.00787    0.01343   -0.00696
P2    4    0.350258    0.669831    0.683668    21.00000    0.01798    0.01139 =
         0.01809   -0.00062    0.00402   -0.00054
CL1   5    0.321165    0.318449    0.658168    21.00000    0.02581    0.02073 =
         0.03047   -0.00127    0.01346   -0.00832
PART 2 -21
CL1A  5    0.412187    0.649355    0.576953   -21.00000    0.03785    0.02633 =
         0.02830    0.01317    0.01559   -0.00484
P1A   4    0.430591    0.291904    0.598700   -21.00000    0.02461    0.02687 =
         0.02935   -0.00536    0.01429   -0.01092
N1A   3    0.348633    0.344498    0.662541   -21.00000    0.02653    0.02672 =
         0.02519    0.00552    0.01691    0.00279
C1A   1    0.345923    0.201654    0.647082   -21.00000    0.02694    0.02060 =
         0.02928    0.00498    0.00968   -0.00201
AFIX  23
H1C   2    0.308780    0.184974    0.609541   -21.00000   -1.20000
H1D   2    0.341115    0.147728    0.680961   -21.00000   -1.20000
AFIX   0
C2A   1    0.404278    0.152545    0.635958   -21.00000    0.03831    0.02029 =
         0.03464   -0.00027    0.01807   -0.00218
AFIX  23
H2C   2    0.394327    0.070836    0.609191   -21.00000   -1.20000
H2D   2    0.437480    0.128266    0.675545   -21.00000   -1.20000
AFIX   0
N2A   3    0.480395    0.489759    0.722434   -21.00000    0.01179    0.01102 =
         0.02649   -0.00440   -0.00004   -0.00543
P2A   4    0.341544    0.630423    0.689679   -21.00000    0.02571    0.01580 =
         0.02758    0.00382    0.01125    0.00118
C11A  1    0.298658    0.370666    0.687648   -21.00000    0.02361    0.02044 =
         0.03710    0.00276    0.01928   -0.00266
AFIX  23
H11C  2    0.297242    0.293157    0.714305   -21.00000   -1.20000
H11D  2    0.258020    0.374308    0.652991   -21.00000   -1.20000
AFIX   0
C9A   1    0.409326    0.356241    0.474595   -21.00000    0.05121    0.05778 =
         0.03274   -0.00417    0.01475   -0.00567
AFIX 137
H9D   2    0.444428    0.304068    0.471670   -21.00000   -1.50000
H9E   2    0.424484    0.443391    0.495163   -21.00000   -1.50000
H9F   2    0.378863    0.373313    0.433170   -21.00000   -1.50000
AFIX   0
C8A   1    0.364863    0.133239    0.492583   -21.00000    0.04496    0.04767 =
         0.04554   -0.01835    0.00530   -0.00743
AFIX 137
H8D   2    0.344335    0.128972    0.447713   -21.00000   -1.50000
H8E   2    0.337306    0.094333    0.511918   -21.00000   -1.50000
H8F   2    0.403821    0.081158    0.505284   -21.00000   -1.50000
AFIX   0
C7A   1    0.378449    0.275058    0.511688   -21.00000    0.03187    0.04354 =
         0.01573   -0.00790   -0.00373   -0.00384
C6A   1    0.516909    0.131324    0.569993   -21.00000    0.02863    0.01282 =
         0.02923    0.00041    0.00348    0.00915
AFIX 137
H6D   2    0.491130    0.054790    0.573678   -21.00000   -1.50000
H6E   2    0.560100    0.100739    0.580888   -21.00000   -1.50000
H6F   2    0.501128    0.165039    0.527528   -21.00000   -1.50000
AFIX   0
C5A   1    0.545790    0.368525    0.596841   -21.00000    0.03516    0.02802 =
         0.04659   -0.01166    0.01925   -0.00762
AFIX 137
H5D   2    0.527571    0.386384    0.552502   -21.00000   -1.50000
H5E   2    0.590590    0.351668    0.608837   -21.00000   -1.50000
H5F   2    0.539193    0.447755    0.619349   -21.00000   -1.50000
AFIX   0
C4A   1    0.548521    0.212055    0.679879   -21.00000    0.02746    0.02968 =
         0.04519   -0.00685    0.01025    0.00086
AFIX 137
H4D   2    0.528116    0.135768    0.692149   -21.00000   -1.50000
H4E   2    0.547662    0.292794    0.704320   -21.00000   -1.50000
H4F   2    0.591853    0.187813    0.686934   -21.00000   -1.50000
AFIX   0
C3A   1    0.514434    0.242626    0.612276   -21.00000    0.02932    0.02445 =
         0.04164   -0.00908    0.01262   -0.00105
C12A  1    0.307140    0.500463    0.724163   -21.00000    0.03471    0.02648 =
         0.03400    0.00446    0.02157    0.00483
AFIX  23
H12C  2    0.334810    0.483845    0.767350   -21.00000   -1.20000
H12D  2    0.266348    0.532512    0.724058   -21.00000   -1.20000
AFIX   0
C15A  1    0.423621    0.846439    0.733969   -21.00000    0.04149    0.05367 =
         0.04565   -0.01410    0.01923   -0.00651
AFIX 137
H15D  2    0.447330    0.789836    0.715598   -21.00000   -1.50000
H15E  2    0.452481    0.894168    0.769996   -21.00000   -1.50000
H15F  2    0.398921    0.913312    0.703672   -21.00000   -1.50000
AFIX   0
C16A  1    0.337419    0.846322    0.771927   -21.00000    0.02694    0.04804 =
         0.03166   -0.00856    0.01297    0.00120
AFIX 137
H16D  2    0.362312    0.902771    0.806911   -21.00000   -1.50000
H16E  2    0.307829    0.791664    0.783569   -21.00000   -1.50000
H16F  2    0.314513    0.905186    0.737065   -21.00000   -1.50000
AFIX   0
C18A  1    0.214365    0.734837    0.648606   -21.00000    0.03105    0.06699 =
         0.05002   -0.00218    0.01047    0.01243
AFIX 137
H18D  2    0.182861    0.784956    0.615335   -21.00000   -1.50000
H18E  2    0.228313    0.790658    0.686023   -21.00000   -1.50000
H18F  2    0.196304    0.649632    0.656473   -21.00000   -1.50000
AFIX   0
C19A  1    0.289448    0.847738    0.609281   -21.00000    0.04722    0.03046 =
         0.04929    0.01336    0.00794    0.01183
AFIX 137
H19D  2    0.257087    0.878732    0.571011   -21.00000   -1.50000
H19E  2    0.328709    0.835307    0.602572   -21.00000   -1.50000
H19F  2    0.295198    0.916013    0.641571   -21.00000   -1.50000
AFIX   0
C13A  1    0.379321    0.754243    0.754066   -21.00000    0.02445    0.04119 =
         0.03393   -0.00773    0.01248    0.00562
C20A  1    0.250513    0.614415    0.573247   -21.00000    0.02503    0.02391 =
         0.02189    0.01191    0.00388    0.00036
AFIX 137
H20D  2    0.281614    0.624682    0.553963   -21.00000   -1.50000
H20E  2    0.209548    0.642340    0.544112   -21.00000   -1.50000
H20F  2    0.248824    0.518822    0.584800   -21.00000   -1.50000
AFIX   0
PART 0
W1    6    0.406544    0.477200    0.658190    11.00000    0.01783    0.01485 =
         0.01729   -0.00179    0.00427   -0.00116

HKLF 4

REM  mo_CV_BS_150816_0m_a.res in C2/c
REM R1 =  0.0303 for    5015 Fo > 4sig(Fo)  and  0.0473 for all    6110 data
REM    456 parameters refined using    217 restraints

END

WGHT      0.0000     23.0807

REM Highest difference peak  1.434,  deepest hole -1.253,  1-sigma level  0.124
Q1    1   0.3759  0.4793  0.6315  11.00000  0.05    1.43
Q2    1   0.4213  0.4979  0.6405  11.00000  0.05    1.08
Q3    1   0.4100  0.6173  0.6616  11.00000  0.05    0.77
Q4    1   0.4109  0.4180  0.6637  11.00000  0.05    0.72
Q5    1   0.3686  0.6019  0.6695  11.00000  0.05    0.57
Q6    1   0.4025  0.0187  0.6472  11.00000  0.05    0.53
Q7    1   0.4631  0.4371  0.6751  11.00000  0.05    0.50
Q8    1   0.3502  0.0054  0.5063  11.00000  0.05    0.50
Q9    1   0.4385  0.8493  0.7762  11.00000  0.05    0.48
Q10   1   0.4108  0.7737  0.7492  11.00000  0.05    0.45
;
_shelx_res_checksum              85994
